# Supplementary material for: 1,1-Diethyl-3-(4-meth­oxy­benzo­yl)thio­urea
Source: Acta Crystallogr Sect E Struct Rep Online. 2011 Nov 25;67(Pt 12):o3414. doi: 10.1107/S1600536811049208 (PMC3239051; doi:10.1107/S1600536811049208)
Supplement: Supplementary file 2 [file e-67-o3414-Isup2.hkl]

# 
# h,k,l, Fc-squared, Fo-squared, sigma(Fo-squared) and status flag 
# 
data_I
_shelx_title ' A in Pbca' 
_shelx_refln_list_code          4 
_shelx_F_calc_maximum      308.87 
_exptl_crystal_F_000      1136.00 
_reflns_d_resolution_high  0.8147 
 
loop_ 
 _symmetry_equiv_pos_as_xyz 
 'x, y, z' 
 '-x+1/2, -y, z+1/2' 
 '-x, y+1/2, -z+1/2' 
 'x+1/2, -y+1/2, -z' 
 '-x, -y, -z' 
 'x-1/2, y, -z-1/2' 
 'x, -y-1/2, z-1/2' 
 '-x-1/2, y-1/2, z' 
 
_cell_length_a    12.9024 
_cell_length_b    10.0095 
_cell_length_c    20.8585 
_cell_angle_alpha  90.000 
_cell_angle_beta   90.000 
_cell_angle_gamma  90.000 
 
_shelx_F_squared_multiplier     1.000 
 
loop_ 
 _refln_index_h 
 _refln_index_k 
 _refln_index_l 
 _refln_F_squared_calc 
 _refln_F_squared_meas 
 _refln_F_squared_sigma 
 _refln_observed_status 
   2   0   0      870.18     1012.00     39.78 o 
   4   0   0    58928.94    59945.44   1079.12 o 
   6   0   0     3851.00     4591.37     88.55 o 
   8   0   0     1386.69     1336.18     60.69 o 
  10   0   0      414.88      422.84     40.79 o 
  12   0   0     6230.36     5709.07     74.48 o 
  14   0   0      123.48      126.36     26.86 o 
   2   1   0     3195.60     3354.79     37.83 o 
   4   1   0     7284.97     7743.89     82.85 o 
   6   1   0     2074.20     2422.34     25.12 o 
   8   1   0     2487.81     2425.93     41.27 o 
  10   1   0      234.26      260.67     32.83 o 
  12   1   0      103.24      117.85      8.65 o 
  14   1   0       67.97       50.95     15.22 o 
   0   2   0    21684.11    22166.38    510.89 o 
   2   2   0     4243.95     3902.92     62.57 o 
   4   2   0        7.58       22.12      3.77 o 
   6   2   0     2044.73     2311.56     33.80 o 
   8   2   0       12.79       23.17      5.92 o 
  10   2   0      685.97      606.90     48.75 o 
  12   2   0      962.55      880.07     21.62 o 
  14   2   0      837.11      835.74     36.81 o 
   2   3   0    13847.58    14989.88     71.73 o 
   4   3   0      570.64      565.62     14.88 o 
   6   3   0     3829.76     3942.29     40.70 o 
   8   3   0     1251.19     1066.22     28.37 o 
  10   3   0    10321.78    10689.45    204.95 o 
  12   3   0      217.24      230.91     13.83 o 
  14   3   0        8.60       11.94     10.94 o 
   0   4   0     4402.58     4467.50     37.10 o 
   2   4   0     3638.60     4007.75     30.93 o 
   4   4   0     2150.65     2820.95     32.86 o 
   6   4   0      352.51      338.43     17.61 o 
   8   4   0      368.73      344.64     24.91 o 
  10   4   0       20.98       21.41      9.26 o 
  12   4   0     1147.64     1173.01     44.77 o 
  14   4   0      318.11      317.38     20.89 o 
   2   5   0      550.99      674.28     14.09 o 
   4   5   0      131.24      157.18      9.15 o 
   6   5   0      104.20       99.11      9.33 o 
   8   5   0      601.78      652.62     35.52 o 
  10   5   0       42.09       40.79     10.94 o 
  12   5   0       40.68       37.81      9.95 o 
  14   5   0       58.85       52.73     11.94 o 
   0   6   0     4225.79     4206.97     59.52 o 
   2   6   0     2006.18     1677.66     26.28 o 
   4   6   0      136.41      116.13      8.66 o 
   6   6   0      156.78      146.93     11.81 o 
   8   6   0     2453.31     2599.09     64.41 o 
  10   6   0      473.95      385.04     27.86 o 
   2   7   0       89.05       83.11     10.49 o 
   4   7   0       26.79       36.20      6.88 o 
   6   7   0      105.03       82.48      8.41 o 
   8   7   0     3773.02     3652.36     80.59 o 
  10   7   0     1788.45     1812.75     55.72 o 
  12   7   0      250.36      287.53     18.90 o 
   0   8   0      114.88       71.74     15.42 o 
   2   8   0     1401.29     1436.27     41.79 o 
   4   8   0      114.17      168.49     11.55 o 
   6   8   0       56.23       49.75     17.91 o 
  10   8   0      223.76      208.93     18.90 o 
   2   9   0      379.26      361.81     25.41 o 
   4   9   0      171.13      193.73     16.72 o 
   6   9   0      247.01      255.97     34.32 o 
   8   9   0      233.93      240.77     20.89 o 
  10   9   0      415.26      488.51     23.88 o 
   0  10   0     1449.61     2757.17    166.15 o 
   2  10   0      776.45     1229.57    271.12 o 
   4  10   0        2.00        9.72      7.85 o 
   6  10   0       42.84       53.20      9.95 o 
   8  10   0       10.04       10.94      6.96 o 
   2  11   0       73.56      112.43     22.88 o 
   4  11   0      152.99      131.18     11.90 o 
   6  11   0       20.77       20.12      7.96 o 
   1   1   1     3886.36     3821.35     30.06 o 
   2   1   1    12445.25    13031.57     71.30 o 
   3   1   1     1489.70     1476.89     19.16 o 
   4   1   1        2.15        3.41      1.79 o 
   5   1   1     1811.38     1998.30     13.54 o 
   6   1   1     2030.27     2089.24     18.73 o 
   7   1   1     2776.23     2975.62     23.51 o 
   8   1   1      417.98      371.22     13.58 o 
   9   1   1        7.37        5.37      4.82 o 
  10   1   1     6784.79     6716.73    111.86 o 
  11   1   1     1803.21     1712.71     18.02 o 
  12   1   1       37.27       39.95      4.19 o 
  13   1   1       34.03       32.93      4.78 o 
  14   1   1       70.83       56.95      8.13 o 
  15   1   1      566.44      602.67     23.89 o 
   0   2   1    68104.31    64876.60    266.73 o 
   1   2   1       56.09       69.27      5.37 o 
   2   2   1      209.74      263.49      9.30 o 
   3   2   1     4514.71     4840.66     29.35 o 
   4   2   1        2.50       10.21      2.09 o 
   5   2   1     1082.53     1101.70     14.54 o 
   6   2   1       28.64       19.66      3.18 o 
   7   2   1     3267.36     3236.86     30.92 o 
   8   2   1      572.85      625.12     17.41 o 
   9   2   1     2896.58     2894.20     49.37 o 
  10   2   1      106.68      119.26     16.84 o 
  11   2   1     1190.37     1072.84     14.55 o 
  12   2   1     2330.72     2123.91     24.48 o 
  13   2   1      419.34      368.16     11.78 o 
  14   2   1      176.46      172.22     11.18 o 
  15   2   1       47.94       44.46     13.31 o 
   1   3   1      340.80      336.33      5.42 o 
   2   3   1      572.86      622.32      7.72 o 
   3   3   1      484.92      506.95      8.06 o 
   4   3   1     1358.36     1476.78     15.98 o 
   5   3   1      820.43      916.49     13.54 o 
   6   3   1       20.47       21.65      2.81 o 
   7   3   1      461.82      482.86     14.85 o 
   8   3   1      281.91      327.53     13.07 o 
   9   3   1       59.61       72.93      8.98 o 
  10   3   1       23.10       10.49     13.93 o 
  11   3   1      627.27      551.19     11.94 o 
  12   3   1       47.58       38.28      5.10 o 
  13   3   1      145.52      142.80      8.69 o 
  14   3   1       26.33       29.52      8.10 o 
  15   3   1        2.43        9.17     11.44 o 
   0   4   1     6446.48     7169.15     58.50 o 
   1   4   1     1001.99     1227.08     13.13 o 
   2   4   1      510.65      460.57      8.39 o 
   3   4   1      314.16      263.63      7.00 o 
   4   4   1      288.80      272.39      7.59 o 
   5   4   1     4059.35     4545.06     33.40 o 
   6   4   1       79.31       41.80      5.26 o 
   7   4   1      441.16      401.39     15.79 o 
   8   4   1     1470.53     1521.64     36.05 o 
   9   4   1     1702.25     1731.04     40.41 o 
  10   4   1       27.80       23.92      4.12 o 
  11   4   1        5.55        2.24      4.59 o 
  12   4   1      214.00      197.67      9.91 o 
  13   4   1       51.84       54.64      6.44 o 
  14   4   1        2.25       -6.62      6.62 o 
   1   5   1     8787.63     9579.70     41.80 o 
   2   5   1     2272.86     2328.35     18.19 o 
   3   5   1      762.90      900.30     13.51 o 
   4   5   1      929.84      850.53     14.34 o 
   5   5   1     2302.35     2497.96     27.20 o 
   6   5   1      151.64      126.69      7.83 o 
   7   5   1      210.16      209.38     10.23 o 
   8   5   1     2590.47     2537.21     48.24 o 
   9   5   1      100.48      113.25      8.73 o 
  10   5   1     2018.68     1871.30     33.94 o 
  11   5   1     1037.80      945.36     20.80 o 
  12   5   1      184.78      170.04     11.90 o 
  13   5   1      384.17      399.65     15.82 o 
  14   5   1      150.98      183.08     10.89 o 
   0   6   1    12481.56    12997.90     81.45 o 
   1   6   1      647.98      760.46     13.35 o 
   2   6   1       70.01       79.32      4.71 o 
   3   6   1     1513.88     1497.20     21.21 o 
   4   6   1      816.35      764.65     14.77 o 
   5   6   1       94.22      104.48      6.45 o 
   6   6   1       20.19       19.32      4.51 o 
   7   6   1      277.83      260.68     11.88 o 
   8   6   1      327.04      304.40     12.31 o 
   9   6   1      982.79      931.27     30.25 o 
  10   6   1       76.32       75.79     17.41 o 
  11   6   1        3.59        1.66      5.24 o 
  12   6   1      277.24      260.67     18.90 o 
  13   6   1       64.40       60.69      8.95 o 
   1   7   1      778.03      844.77     16.43 o 
   2   7   1      621.10      690.25     17.76 o 
   3   7   1      348.23      367.63     11.47 o 
   4   7   1        1.88        3.58      3.60 o 
   5   7   1     1541.68     1478.79     27.41 o 
   6   7   1      423.22      429.00     16.36 o 
   7   7   1      862.10      834.72     19.69 o 
   8   7   1       46.90       32.87      7.36 o 
   9   7   1      137.00      105.47     10.55 o 
  10   7   1      110.46      124.37     16.91 o 
  11   7   1      265.81      278.58     20.89 o 
  12   7   1       84.05       72.49      7.36 o 
   0   8   1     1086.40     1068.40     31.10 o 
   1   8   1        2.41        7.36      4.09 o 
   2   8   1      797.12      868.61     22.90 o 
   3   8   1     3578.23     3535.45     46.00 o 
   4   8   1      106.26       74.80     10.36 o 
   5   8   1      275.54      251.17     11.16 o 
   6   8   1       77.00       82.95     12.33 o 
   7   8   1      482.08      465.04     26.86 o 
   8   8   1       42.73       38.80     10.94 o 
   9   8   1      664.55      670.84     23.89 o 
  10   8   1      936.87      974.87     27.44 o 
  11   8   1      220.26      257.34     13.37 o 
   1   9   1      158.44      162.63     24.53 o 
   2   9   1      183.99       86.52     37.77 o 
   3   9   1        3.46        4.12      4.20 o 
   4   9   1      649.33      595.73    109.83 o 
   5   9   1        0.63        4.01      4.59 o 
   6   9   1       25.31       29.36      6.23 o 
   7   9   1        4.55        6.14      4.71 o 
   8   9   1       38.12       44.23      7.36 o 
   9   9   1        0.18        4.48      5.63 o 
  10   9   1      270.88      261.67     12.66 o 
   0  10   1      538.67        4.61     14.72 o 
   1  10   1      302.87       29.96     17.52 o 
   2  10   1        7.75        6.23      6.10 o 
   3  10   1      188.73      135.50     43.04 o 
   4  10   1      591.53      690.92     21.30 o 
   5  10   1      251.14      334.61     14.30 o 
   6  10   1       30.95       30.04     11.34 o 
   7  10   1      209.01      258.53     14.41 o 
   8  10   1        9.63       12.74      5.24 o 
   9  10   1      143.87      162.67      9.15 o 
   1  11   1      833.20     1073.70    607.40 o 
   2  11   1       46.80       30.82     32.34 o 
   3  11   1      568.19      595.07     60.69 o 
   4  11   1       95.76       24.33     10.75 o 
   5  11   1        9.31        2.91      4.01 o 
   6  11   1       29.63       24.87      6.75 o 
   2  12   1        8.04        2.98      9.95 o 
   3  12   1       30.46      -10.94     10.94 o 
   0   0   2      317.78      252.71     15.92 o 
   1   0   2    18722.65    18103.87    565.47 o 
   2   0   2      394.35      384.32      9.05 o 
   3   0   2     2109.88     2215.19     27.53 o 
   4   0   2     1960.27     2008.69     20.36 o 
   5   0   2     8143.93     8630.28     92.76 o 
   6   0   2     1698.18     1993.27     30.50 o 
   7   0   2      965.95      761.06     21.33 o 
   8   0   2     6561.28     7040.29     69.86 o 
   9   0   2     4759.89     4679.10     61.67 o 
  10   0   2       33.37       21.89     12.93 o 
  11   0   2     1543.37     1375.02     21.81 o 
  12   0   2      234.71      190.89     10.53 o 
  13   0   2       30.82       32.99      7.85 o 
  14   0   2       93.53       98.68     11.66 o 
  15   0   2       58.43       87.55     22.88 o 
   1   1   2      321.10      309.48      7.51 o 
   2   1   2     2304.73     2298.91     21.22 o 
   3   1   2     2542.27     2690.32     25.21 o 
   4   1   2      647.62      696.25      7.91 o 
   5   1   2      311.91      320.16      6.48 o 
   6   1   2      475.97      530.73     10.76 o 
   7   1   2     3318.23     3470.20     29.51 o 
   8   1   2       31.61       45.96      5.40 o 
   9   1   2      770.60      692.91     21.80 o 
  10   1   2     1721.75     1610.29     55.22 o 
  11   1   2      758.75      698.19     12.26 o 
  12   1   2       42.86       28.32      4.06 o 
  13   1   2      347.66      324.73     11.26 o 
  14   1   2        9.16       13.03      6.55 o 
  15   1   2      109.40      101.76     16.43 o 
   0   2   2     4101.93     4534.28     56.64 o 
   1   2   2     2721.22     3130.39     30.79 o 
   2   2   2     2621.06     2621.05     24.92 o 
   3   2   2     7296.57     8210.18     31.83 o 
   4   2   2      332.84      346.91      8.19 o 
   5   2   2       44.15       45.34      3.26 o 
   6   2   2     1315.71     1444.85     17.73 o 
   7   2   2        4.53        8.79      3.07 o 
   8   2   2      329.35      363.23     13.44 o 
   9   2   2      384.93      368.91     18.35 o 
  10   2   2     1123.03     1049.74     45.73 o 
  11   2   2      816.11      770.94     12.42 o 
  12   2   2      277.67      236.14      8.37 o 
  13   2   2        9.46       16.12      4.84 o 
  14   2   2       46.95       48.95      7.15 o 
  15   2   2       16.32        5.14     12.14 o 
   1   3   2    26242.90    27915.68    104.51 o 
   2   3   2     3202.67     3563.05     21.37 o 
   3   3   2     3494.86     3726.81     25.40 o 
   4   3   2      834.44      878.60     11.57 o 
   5   3   2     7559.88     8199.35     43.81 o 
   6   3   2       10.33       12.74      3.17 o 
   7   3   2       31.31       25.42      4.34 o 
   8   3   2      594.33      624.57     18.11 o 
   9   3   2       33.16       34.87      5.52 o 
  10   3   2      504.73      456.70     17.42 o 
  11   3   2     6059.00     5767.35     42.35 o 
  12   3   2      280.58      272.62     10.47 o 
  13   3   2      231.43      258.58     12.82 o 
  14   3   2       14.73       16.09      5.61 o 
  15   3   2      679.15      732.43     21.07 o 
   0   4   2     5587.21     6297.38     37.77 o 
   1   4   2     1038.53     1184.97     12.97 o 
   2   4   2      104.79      110.53      4.31 o 
   3   4   2     2873.86     3158.10     27.13 o 
   4   4   2      596.22      641.27     12.10 o 
   5   4   2      345.79      425.23     11.24 o 
   6   4   2      508.98      558.40     13.64 o 
   7   4   2      209.84      174.08      9.86 o 
   8   4   2       33.94       47.54      7.53 o 
   9   4   2      235.61      267.38     16.26 o 
  10   4   2      237.92      204.68      9.20 o 
  11   4   2     1307.44     1212.64     27.35 o 
  12   4   2     1379.48     1373.61     24.48 o 
  13   4   2      191.16      183.25     12.24 o 
  14   4   2       37.96       45.48      8.44 o 
   1   5   2     2394.58     2727.33     21.32 o 
   2   5   2     1287.34     1467.36     16.69 o 
   3   5   2      355.50      408.21      9.29 o 
   4   5   2       23.16       19.25      3.30 o 
   5   5   2      435.15      406.84     11.32 o 
   6   5   2       62.29       66.51      5.55 o 
   7   5   2      255.06      234.14     11.82 o 
   8   5   2      136.93      126.28     11.54 o 
   9   5   2      190.58      235.13     11.79 o 
  10   5   2      509.56      475.68     22.15 o 
  11   5   2      119.43      103.47     15.92 o 
  12   5   2      108.34       99.07     10.48 o 
  13   5   2       29.97       32.83      8.95 o 
  14   5   2       10.05       13.93      6.96 o 
   0   6   2       55.45      102.63      8.03 o 
   1   6   2     2895.80     3287.25     29.32 o 
   2   6   2      686.94      647.51     12.96 o 
   3   6   2      290.97      251.39      8.62 o 
   4   6   2      567.55      528.19     14.21 o 
   5   6   2     2115.87     2141.91     29.21 o 
   6   6   2       25.54       20.44      4.52 o 
   7   6   2      154.00      131.95      8.79 o 
   8   6   2      139.69      147.89      8.34 o 
   9   6   2     2410.93     2352.37     47.48 o 
  10   6   2      149.35      142.27     17.91 o 
  11   6   2      663.80      691.16     24.20 o 
  12   6   2       25.25       31.66      5.95 o 
  13   6   2      168.59      196.00     13.93 o 
   1   7   2      935.86      973.38     18.55 o 
   2   7   2     1886.77     1898.90     27.49 o 
   3   7   2       52.76       41.60      4.55 o 
   4   7   2      167.85      171.31      8.98 o 
   5   7   2        6.37        7.24      3.88 o 
   6   7   2       71.63       51.12      9.12 o 
   7   7   2      502.34      448.62     14.61 o 
   8   7   2     1494.44     1361.05     50.74 o 
   9   7   2       44.27       53.73     10.94 o 
  10   7   2      170.62      176.97     13.00 o 
  11   7   2       26.06       22.16      5.95 o 
  12   7   2      101.04      111.43     11.94 o 
   0   8   2      700.45      577.21     41.31 o 
   1   8   2       11.95       10.41      4.01 o 
   2   8   2      269.78      259.68     12.96 o 
   3   8   2     1671.33     1554.24     28.71 o 
   4   8   2       39.71       38.30      6.11 o 
   5   8   2       31.18       29.41      5.94 o 
   6   8   2       14.79        9.64      6.00 o 
   7   8   2       84.13       -5.97     13.93 o 
   8   8   2      114.94      110.44     15.92 o 
   9   8   2      387.60      346.30     17.59 o 
  10   8   2       20.97       31.04      5.53 o 
  11   8   2       38.16       46.82      6.66 o 
   1   9   2      762.10      588.02    167.58 o 
   2   9   2        3.42        9.40      6.18 o 
   3   9   2        5.65        2.22      4.57 o 
   4   9   2      284.56      236.14     76.38 o 
   5   9   2      494.41      405.21    110.31 o 
   6   9   2      114.83      127.18     10.34 o 
   7   9   2      149.53      123.47     26.85 o 
   8   9   2      173.34      189.80     15.42 o 
   9   9   2      151.24      148.23     11.26 o 
  10   9   2        6.25        0.54      4.53 o 
   0  10   2        0.50        0.67      9.13 o 
   1  10   2       14.51        8.62      4.88 o 
   2  10   2        3.51       -3.02      6.27 o 
   3  10   2     3133.57     3515.31    755.15 o 
   4  10   2      270.39      277.65     14.34 o 
   5  10   2      127.38      102.22     27.14 o 
   6  10   2        1.07        1.44      4.65 o 
   7  10   2      295.05      289.78     13.05 o 
   8  10   2      256.21      315.38     14.07 o 
   9  10   2      899.14     1125.43     27.36 o 
   1  11   2       75.40       81.70     15.97 o 
   2  11   2      145.78      117.40     10.56 o 
   3  11   2      137.12      127.77      9.30 o 
   4  11   2       10.65       14.66      6.19 o 
   5  11   2       29.17       24.48     11.12 o 
   6  11   2       61.12       76.87      6.93 o 
   1  12   2       27.57        1.99      8.95 o 
   2  12   2        2.65        0.00      7.96 o 
   3  12   2      175.58      148.24     18.90 o 
   1   1   3     6617.90     6930.83     46.93 o 
   2   1   3       12.63       25.42      3.78 o 
   3   1   3       79.26       84.88      3.26 o 
   4   1   3     1638.53     1635.53     13.28 o 
   5   1   3        1.52        5.08      2.14 o 
   6   1   3     3808.30     4255.58     27.93 o 
   7   1   3      231.13      206.39      8.13 o 
   8   1   3     2069.60     1910.99     32.66 o 
   9   1   3      262.53      315.87     12.66 o 
  10   1   3      965.98      986.34     31.14 o 
  11   1   3      437.21      413.82      8.35 o 
  12   1   3      636.80      603.05     13.62 o 
  13   1   3      389.49      383.91     12.27 o 
  14   1   3       17.95       17.80      5.30 o 
  15   1   3        7.03       13.93     16.91 o 
   0   2   3    13405.35    14478.99    115.89 o 
   1   2   3    17815.29    18434.10     91.50 o 
   2   2   3     2211.34     2534.30     18.15 o 
   3   2   3      335.90      326.79      6.00 o 
   4   2   3     1220.37     1136.94     13.95 o 
   5   2   3      343.29      351.69      8.41 o 
   6   2   3      265.99      349.07      9.18 o 
   7   2   3      162.12      224.86      9.28 o 
   8   2   3      104.89      155.36      7.96 o 
   9   2   3      808.30      772.92     26.42 o 
  10   2   3       68.56       75.82     10.13 o 
  11   2   3      572.31      520.24     10.93 o 
  12   2   3       73.75       76.11      5.40 o 
  13   2   3        4.35        9.52      4.60 o 
  14   2   3      488.41      474.46     16.79 o 
  15   2   3        0.68        6.18     10.84 o 
   1   3   3       23.55       27.55      2.38 o 
   2   3   3     3049.85     3499.62     48.27 o 
   3   3   3     1623.17     1846.21     22.78 o 
   4   3   3     3436.45     3856.90     23.80 o 
   5   3   3     2426.10     2672.58     22.33 o 
   6   3   3      561.95      611.95     13.41 o 
   7   3   3      635.28      747.35     15.88 o 
   8   3   3       91.14       91.16      7.80 o 
   9   3   3      306.39      321.17     14.06 o 
  10   3   3     2140.03     2079.18     23.26 o 
  11   3   3       41.35       22.12      4.62 o 
  12   3   3     1704.35     1595.39     27.07 o 
  13   3   3       93.33       92.77      8.72 o 
  14   3   3        1.39        3.21      6.15 o 
  15   3   3        3.69        0.68      9.19 o 
   0   4   3      494.19      494.41     10.87 o 
   1   4   3     6454.17     7436.33     38.42 o 
   2   4   3     2968.47     3776.88     28.44 o 
   3   4   3      433.00      484.26     10.89 o 
   4   4   3      363.65      277.22      8.32 o 
   5   4   3      548.08      533.30     13.45 o 
   6   4   3      355.44      426.12     12.90 o 
   7   4   3      235.55      246.32     10.67 o 
   8   4   3      632.13      646.73     23.98 o 
   9   4   3     1369.74     1351.11     35.93 o 
  10   4   3       88.75       87.71      7.66 o 
  11   4   3      331.07      307.00     14.11 o 
  12   4   3      255.78      223.87     10.41 o 
  13   4   3        4.84       12.56      5.09 o 
  14   4   3      844.37      942.40     19.33 o 
   1   5   3      672.86      666.92     11.50 o 
   2   5   3     1024.34     1206.78     17.14 o 
   3   5   3      685.59      705.70     14.59 o 
   4   5   3     4663.83     4812.82     39.29 o 
   5   5   3      952.87     1046.06     18.02 o 
   6   5   3     1426.94     1435.23     23.57 o 
   7   5   3     2403.43     2520.78     37.62 o 
   8   5   3     7562.81     7800.42     94.10 o 
   9   5   3      218.53      210.49     10.54 o 
  10   5   3      207.05      199.98     20.89 o 
  11   5   3      233.53      221.87     21.89 o 
  12   5   3      212.40      222.67     17.91 o 
  13   5   3      336.32      379.07     22.88 o 
  14   5   3       30.52       18.90      6.96 o 
   0   6   3     2778.07     2646.80     37.68 o 
   1   6   3       44.81       38.86      4.27 o 
   2   6   3       16.79       22.13      3.39 o 
   3   6   3      183.52      178.87      7.97 o 
   4   6   3      271.11      251.27     10.10 o 
   5   6   3       38.53       40.21      4.94 o 
   6   6   3      304.03      286.50     11.44 o 
   7   6   3       23.90       22.85      5.59 o 
   8   6   3     1925.77     1817.10     32.48 o 
   9   6   3        2.37        3.10      5.95 o 
  10   6   3      405.54      399.96     28.85 o 
  11   6   3      129.16      118.47     10.89 o 
  12   6   3       54.71       55.54      8.07 o 
  13   6   3      124.96      145.26     12.93 o 
   1   7   3     1075.71     1097.63     21.00 o 
   2   7   3     1882.29     1960.62     28.09 o 
   3   7   3        5.14        1.35      3.56 o 
   4   7   3      873.68      761.08     18.30 o 
   5   7   3      286.12      269.09     11.30 o 
   6   7   3     1652.90     1651.42     26.52 o 
   7   7   3       68.17       58.53      7.81 o 
   8   7   3      117.42      129.34     16.91 o 
   9   7   3      281.41      270.96     16.91 o 
  10   7   3     1181.73     1215.75     32.34 o 
  11   7   3      421.53      440.74     14.29 o 
   0   8   3     1695.34     1682.18     38.89 o 
   1   8   3      240.03      246.80     11.40 o 
   2   8   3    10348.43    10579.84     80.14 o 
   3   8   3     1892.64     1885.04    105.38 o 
   4   8   3     1375.45     1419.29     25.99 o 
   5   8   3       69.85       61.22      7.61 o 
   6   8   3      892.41      858.06     33.33 o 
   7   8   3      142.06      166.51     13.32 o 
   8   8   3        6.68       12.11      7.46 o 
   9   8   3      609.30      587.22     21.81 o 
  10   8   3      430.04      445.23     17.93 o 
  11   8   3       43.93       46.78      6.33 o 
   1   9   3       57.21       43.05     13.54 o 
   2   9   3      952.89      657.54    154.60 o 
   3   9   3      108.42       14.71      9.58 o 
   4   9   3      756.12      643.49     74.96 o 
   5   9   3      127.31      116.56     21.60 o 
   6   9   3      163.79      130.40     50.84 o 
   7   9   3       37.55       22.24      5.66 o 
   8   9   3      123.28       90.79      8.51 o 
   9   9   3        0.21       -3.78      5.24 o 
  10   9   3      140.51      178.03     10.18 o 
   0  10   3     1417.36     1502.45    149.74 o 
   1  10   3      162.89      155.32     49.41 o 
   2  10   3       56.76       47.84     15.73 o 
   3  10   3        1.53       -3.23      7.39 o 
   4  10   3       57.61       71.82     15.37 o 
   5  10   3      140.72      151.51     32.51 o 
   6  10   3       15.93       15.85      5.07 o 
   7  10   3       71.59       81.70      7.79 o 
   8  10   3       80.25      130.52      9.15 o 
   1  11   3      226.26      346.99    154.71 o 
   2  11   3       96.59      211.84     19.70 o 
   3  11   3       29.45       44.85      5.95 o 
   4  11   3      367.07      415.43    121.49 o 
   5  11   3       13.27       14.65      9.95 o 
   6  11   3      503.82      639.85     64.17 o 
   0  12   3       88.96      139.29     12.93 o 
   0   0   4    10488.34    12078.04    107.64 o 
   1   0   4     8565.67     8605.11     50.71 o 
   2   0   4     2379.52     2705.67     25.99 o 
   3   0   4      160.40      150.81      5.99 o 
   4   0   4      281.71      275.41      6.76 o 
   5   0   4     4211.21     4511.71     51.41 o 
   6   0   4     1429.85     1825.81     34.22 o 
   7   0   4     3221.89     3482.10     45.68 o 
   8   0   4     1242.90     1344.85     31.36 o 
   9   0   4     1076.66     1094.51     35.09 o 
  10   0   4     1252.48     1137.74     37.89 o 
  11   0   4      224.17      216.34      9.13 o 
  12   0   4      797.97      729.25     20.10 o 
  13   0   4     1179.49     1141.07     27.77 o 
  14   0   4     1049.82     1039.09     25.13 o 
  15   0   4        1.82       -1.99     17.91 o 
   1   1   4     3553.74     3800.50     21.49 o 
   2   1   4     2882.38     3192.32     27.50 o 
   3   1   4      322.11      301.45      5.71 o 
   4   1   4     2130.45     2204.75     16.71 o 
   5   1   4     4025.95     4415.53     28.30 o 
   6   1   4      497.83      585.87     10.76 o 
   7   1   4      261.97      305.79      9.85 o 
   8   1   4     1899.28     1720.16     29.13 o 
   9   1   4      113.65      121.63      9.35 o 
  10   1   4       82.27       90.38     10.98 o 
  11   1   4      228.39      221.87      6.61 o 
  12   1   4       40.90       41.40      4.90 o 
  13   1   4        9.01        5.81      4.09 o 
  14   1   4        2.69        6.87      4.85 o 
  15   1   4       59.74       51.74     16.91 o 
   0   2   4     1515.67     1481.24     28.15 o 
   1   2   4      692.28      660.73      8.87 o 
   2   2   4    20890.19    22202.37    100.10 o 
   3   2   4        9.79        9.66      2.16 o 
   4   2   4       83.50       92.70      4.09 o 
   5   2   4      612.35      668.33     11.60 o 
   6   2   4      289.35      211.38      7.35 o 
   7   2   4      219.62      226.04      8.70 o 
   8   2   4      206.69      217.81     10.01 o 
   9   2   4        3.95       10.78      4.95 o 
  10   2   4      421.52      412.93     20.39 o 
  11   2   4     2011.97     1877.47     20.32 o 
  12   2   4       87.58      101.32      6.36 o 
  13   2   4        9.43        9.35      4.52 o 
  14   2   4      105.15      119.75     10.03 o 
  15   2   4        2.96       -6.96     12.93 o 
   1   3   4     1495.85     1466.87     12.28 o 
   2   3   4      814.66      768.18     12.82 o 
   3   3   4     9677.57    10588.37     49.46 o 
   4   3   4      139.39      116.58      4.63 o 
   5   3   4     4306.11     4798.18     40.57 o 
   6   3   4     6823.92     6982.24     48.62 o 
   7   3   4      284.12      304.85      9.20 o 
   8   3   4      778.17      758.84     18.84 o 
   9   3   4     1566.52     1601.96     30.95 o 
  10   3   4     3159.22     2946.85     38.04 o 
  11   3   4      376.27      377.74     13.89 o 
  12   3   4      148.15      112.27      8.20 o 
  13   3   4       87.51       70.21      8.23 o 
  14   3   4      415.81      447.72     15.50 o 
  15   3   4      204.02      239.78     16.91 o 
   0   4   4      701.87      714.69     13.00 o 
   1   4   4       21.78       32.21      3.13 o 
   2   4   4     2392.50     2498.48     23.65 o 
   3   4   4       39.76       26.68      3.83 o 
   4   4   4      458.34      608.38     10.85 o 
   5   4   4      122.73      108.15      5.56 o 
   6   4   4      664.19      710.08     15.61 o 
   7   4   4      776.69      824.42     17.86 o 
   8   4   4      111.33       87.91      7.16 o 
   9   4   4      600.93      615.63     19.68 o 
  10   4   4       48.99       43.28      5.43 o 
  11   4   4      608.21      550.57     23.56 o 
  12   4   4       58.71       49.24      6.03 o 
  13   4   4       18.97       13.41      5.37 o 
  14   4   4      556.31      597.83     18.90 o 
   1   5   4      310.45      348.74      8.92 o 
   2   5   4     1963.91     2162.77     23.34 o 
   3   5   4     1149.34     1396.21     20.74 o 
   4   5   4      135.57      146.16      7.35 o 
   5   5   4       22.53       15.51      3.82 o 
   6   5   4      623.41      613.06     16.96 o 
   7   5   4        1.78        2.60      4.15 o 
   8   5   4       87.35      118.91     10.40 o 
   9   5   4      631.83      671.29     18.56 o 
  10   5   4      479.83      402.94     28.85 o 
  11   5   4        0.07       -6.96      8.95 o 
  12   5   4      179.63      171.70     13.00 o 
  13   5   4       12.87       10.94      7.96 o 
  14   5   4       20.92       34.82      7.96 o 
   0   6   4     6341.91     6619.67     69.94 o 
   1   6   4       40.86       53.78      4.78 o 
   2   6   4     1217.51     1054.37     17.00 o 
   3   6   4       62.40       69.50      5.22 o 
   4   6   4     2431.78     2437.99     29.23 o 
   5   6   4      497.18      469.45     14.16 o 
   6   6   4       29.39       19.09      4.39 o 
   7   6   4     1127.08     1171.14     27.45 o 
   8   6   4      552.82      565.23     16.08 o 
   9   6   4      196.57      219.41     16.42 o 
  10   6   4      380.59      419.77     19.97 o 
  11   6   4      164.71      175.11     18.90 o 
  12   6   4      217.93      217.26     13.00 o 
  13   6   4       66.80       67.65      9.95 o 
   1   7   4        3.86        4.22      3.78 o 
   2   7   4       71.56       61.15      6.09 o 
   3   7   4       20.06       13.31      3.91 o 
   4   7   4      310.22      278.31     11.53 o 
   5   7   4      579.41      559.81     16.22 o 
   6   7   4      473.25      477.48     12.03 o 
   7   7   4      662.46      663.71     21.00 o 
   8   7   4     2103.77     2030.92     38.52 o 
   9   7   4       71.47       69.74      9.06 o 
  10   7   4       43.02       49.34      7.64 o 
  11   7   4        0.28        1.33      4.02 o 
  12   7   4      384.60      375.09     18.90 o 
   0   8   4     1840.43     1703.58     44.78 o 
   1   8   4       49.48       47.04      5.56 o 
   2   8   4      159.96      119.82     13.11 o 
   3   8   4      528.93      451.43     51.39 o 
   4   8   4      681.62      649.92     17.79 o 
   5   8   4      369.91      248.24     97.79 o 
   6   8   4       33.69       40.56      7.32 o 
   7   8   4      144.43      102.34     42.22 o 
   8   8   4      271.06      224.24     14.41 o 
   9   8   4       30.65       21.89      6.33 o 
  10   8   4       26.08       25.80      5.95 o 
  11   8   4      189.82      194.89     11.19 o 
   1   9   4       13.17       15.23      4.91 o 
   2   9   4      735.03      892.77    149.06 o 
   3   9   4        4.58       -0.08      6.48 o 
   4   9   4       92.51       56.57     22.26 o 
   5   9   4      227.90      177.47     41.53 o 
   6   9   4      847.62      931.34     24.41 o 
   7   9   4        2.10        0.08      4.87 o 
   8   9   4      513.26      559.63     21.45 o 
   9   9   4       84.88       80.17      8.44 o 
  10   9   4     1218.37     1446.09     50.74 o 
   0  10   4        2.01       -1.98      6.89 o 
   1  10   4        0.14       -7.25      7.59 o 
   2  10   4     2196.59     2623.65    100.25 o 
   3  10   4      265.93      221.82     61.08 o 
   4  10   4       57.55       39.88     12.05 o 
   5  10   4      668.36      594.02     87.31 o 
   6  10   4       39.34       37.61      5.74 o 
   7  10   4      127.56      128.53     10.94 o 
   8  10   4        3.52       -0.85      3.61 o 
   1  11   4      104.15       -0.32     12.62 o 
   2  11   4       91.09       92.17      9.48 o 
   3  11   4        7.78        8.93      4.61 o 
   4  11   4        0.35        3.91      4.48 o 
   5  11   4        1.96        0.70      5.24 o 
   6  11   4       56.11       47.99     32.83 o 
   0  12   4      936.49     1179.98     34.82 o 
   1   1   5     2058.28     2211.52     19.24 o 
   2   1   5     3429.44     3712.84     24.00 o 
   3   1   5     3250.05     3134.01     33.81 o 
   4   1   5        5.91        7.32      1.86 o 
   5   1   5     8174.70     9004.35     46.42 o 
   6   1   5      408.54      465.83     10.63 o 
   7   1   5      119.76       89.28      5.80 o 
   8   1   5      448.90      436.96     15.08 o 
   9   1   5       10.68        5.13      4.09 o 
  10   1   5       65.40       60.48     10.27 o 
  11   1   5      496.20      478.91      9.68 o 
  12   1   5      756.67      680.74     12.81 o 
  13   1   5       63.20       63.13      5.79 o 
  14   1   5      338.77      346.47     12.80 o 
  15   1   5      798.68      871.35     22.86 o 
   0   2   5     3103.78     3249.95     22.16 o 
   1   2   5     2804.37     2842.49     20.90 o 
   2   2   5      257.87      249.42      8.29 o 
   3   2   5       74.14       85.74      4.01 o 
   4   2   5      103.88      121.61      4.83 o 
   5   2   5     9378.81    10030.95     69.27 o 
   6   2   5      578.12      537.75     11.76 o 
   7   2   5     5882.85     6116.53     41.85 o 
   8   2   5       29.84       28.22      4.70 o 
   9   2   5      617.65      601.02     19.01 o 
  10   2   5      534.55      535.58     15.38 o 
  11   2   5     1849.91     1635.92     19.14 o 
  12   2   5       42.71       23.49      4.35 o 
  13   2   5      464.59      463.29     15.95 o 
  14   2   5       79.40       78.12      8.34 o 
  15   2   5      259.24      300.78     13.71 o 
   1   3   5       47.00       56.97      2.76 o 
   2   3   5        2.62        2.41      2.18 o 
   3   3   5     1165.72     1225.76     14.53 o 
   4   3   5     1379.07     1614.44     19.27 o 
   5   3   5        0.25        2.39      3.16 o 
   6   3   5      161.20      159.26      8.11 o 
   7   3   5        5.84        7.46      3.50 o 
   8   3   5      149.50      163.08      9.21 o 
   9   3   5      757.32      772.65     21.81 o 
  10   3   5      164.22      155.36      6.97 o 
  11   3   5      163.04      113.79      6.14 o 
  12   3   5       29.45       23.26      4.68 o 
  13   3   5       12.80        9.84      5.96 o 
  14   3   5       24.21       26.20      5.70 o 
  15   3   5        0.50        1.99      8.95 o 
   0   4   5     2915.60     3480.90     28.43 o 
   1   4   5       37.16       39.34      2.82 o 
   2   4   5        0.35        4.18      2.99 o 
   3   4   5      425.02      426.71     10.10 o 
   4   4   5     1430.51     1727.38     20.64 o 
   5   4   5     3384.97     3534.95     31.31 o 
   6   4   5      588.53      619.27     14.98 o 
   7   4   5     1676.76     1733.24     26.20 o 
   8   4   5       29.62       29.61      4.81 o 
   9   4   5      951.86      932.70     19.11 o 
  10   4   5     1472.31     1476.15     27.14 o 
  11   4   5      365.87      364.55     16.23 o 
  12   4   5       13.49       13.17      4.96 o 
  13   4   5      111.92      121.90     10.94 o 
  14   4   5       20.57       24.87      5.24 o 
   1   5   5     3370.50     3677.71     29.32 o 
   2   5   5      566.15      609.32     14.93 o 
   3   5   5     8382.53     9089.83     57.98 o 
   4   5   5        5.32        6.81      3.68 o 
   5   5   5     1891.76     1989.02     29.54 o 
   6   5   5      122.15      134.38     10.31 o 
   7   5   5        7.88        6.80      4.38 o 
   8   5   5       20.14       16.68      4.63 o 
   9   5   5     1760.98     1818.88     35.34 o 
  10   5   5       40.36       46.81      9.48 o 
  11   5   5      200.73      180.49     14.41 o 
  12   5   5        8.37        5.47      6.33 o 
  13   5   5      406.58      421.85     22.88 o 
  14   5   5       28.09       32.83      6.96 o 
   0   6   5      862.63      781.89     23.71 o 
   1   6   5     1367.46     1463.72     24.42 o 
   2   6   5       77.32       79.89      6.16 o 
   3   6   5      108.75      108.18      7.13 o 
   4   6   5     1434.74     1385.88     22.50 o 
   5   6   5     1018.61     1032.12     22.99 o 
   6   6   5      108.14       97.11      7.69 o 
   7   6   5      138.75      140.49      7.15 o 
   8   6   5      560.97      497.69     14.26 o 
   9   6   5      513.84      507.23     18.40 o 
  10   6   5       39.13       30.82      7.36 o 
  11   6   5       68.08       90.54     14.92 o 
  12   6   5        4.46        2.49      4.92 o 
  13   6   5        1.19        0.99      5.97 o 
   1   7   5      715.76      786.97     19.53 o 
   2   7   5     1040.31     1098.39     25.46 o 
   3   7   5       20.55       15.24      3.98 o 
   4   7   5      942.04      982.60     21.08 o 
   5   7   5      211.32      221.00      9.46 o 
   6   7   5     1972.04     1966.37     24.38 o 
   7   7   5      289.20      298.45     14.34 o 
   8   7   5       33.33       32.67      5.81 o 
   9   7   5        0.89        2.33      4.77 o 
  10   7   5     1642.08     1735.48     37.21 o 
  11   7   5      132.59      168.14     16.91 o 
  12   7   5       11.28        7.96      5.97 o 
   0   8   5        1.07        0.64      5.12 o 
   1   8   5       22.22       24.95      3.48 o 
   2   8   5     1549.12     1483.72     19.94 o 
   3   8   5     1119.13     1068.84     20.29 o 
   4   8   5      231.07      246.04     10.75 o 
   5   8   5     2538.89     2512.24     50.91 o 
   6   8   5      392.68      388.67     18.39 o 
   7   8   5      715.99      716.61     21.37 o 
   8   8   5      290.36      277.84     13.14 o 
   9   8   5      812.09      887.44     34.32 o 
  10   8   5       23.22       23.84      5.97 o 
  11   8   5       33.61       30.94      4.97 o 
   1   9   5       15.13        8.31      4.90 o 
   2   9   5      100.76       80.93     10.63 o 
   3   9   5       12.24        1.48      6.11 o 
   4   9   5      416.33      363.36     22.80 o 
   5   9   5      567.82      404.68    115.09 o 
   6   9   5       15.27        5.90      4.67 o 
   7   9   5      181.92      173.78     10.34 o 
   8   9   5       55.94       52.01      6.76 o 
   9   9   5      103.04      110.17      9.06 o 
  10   9   5        0.12       -2.65      7.96 o 
   0  10   5     1495.09     1863.04    335.79 o 
   1  10   5      289.52      319.75     14.53 o 
   2  10   5      344.94      359.74     98.46 o 
   3  10   5       11.38        7.22      5.98 o 
   4  10   5      188.30      183.55     40.84 o 
   5  10   5      426.02      572.02     23.38 o 
   6  10   5        6.70        6.48      4.80 o 
   7  10   5       94.49      108.13      9.15 o 
   8  10   5      101.84       89.18      7.04 o 
   1  11   5      800.45      979.60    223.45 o 
   2  11   5       80.78       94.93      8.51 o 
   3  11   5      838.56      993.17     25.61 o 
   4  11   5      214.51      198.64     56.87 o 
   5  11   5      188.36      168.66     47.53 o 
   6  11   5      110.83      136.09     37.31 o 
   0   0   6    93672.66    95135.17    386.03 o 
   1   0   6    95398.84    96273.64    795.11 o 
   2   0   6    58107.16    59515.11    306.58 o 
   3   0   6     6488.46     6838.81     39.20 o 
   4   0   6     6192.91     6429.17     34.83 o 
   5   0   6    29100.10    30640.04    100.35 o 
   6   0   6       40.22       11.46      3.93 o 
   7   0   6      751.60      769.02     33.33 o 
   8   0   6      244.33      254.70     20.89 o 
   9   0   6       22.92        6.96      6.96 o 
  10   0   6       94.52      107.45     15.92 o 
  11   0   6     2274.20     2084.75     26.55 o 
  12   0   6      398.15      359.02     13.20 o 
  13   0   6        0.87       -0.85      5.84 o 
  14   0   6      679.35      656.07     22.48 o 
   1   1   6     2101.59     2196.44     13.46 o 
   2   1   6      299.69      291.33      5.81 o 
   3   1   6     7056.08     7542.97     45.17 o 
   4   1   6        2.89        3.10      2.02 o 
   5   1   6      412.75      458.34      9.51 o 
   6   1   6      739.63      759.93     13.98 o 
   7   1   6      504.46      464.54     11.71 o 
   8   1   6       19.61       13.62      5.40 o 
   9   1   6     1001.27      999.04     26.54 o 
  10   1   6      148.67      140.26     11.53 o 
  11   1   6       16.48       22.10      3.40 o 
  12   1   6       10.51        7.97      3.59 o 
  13   1   6       35.62       28.98      5.31 o 
  14   1   6        5.06        9.62      4.60 o 
  15   1   6       83.03      103.47      9.55 o 
   0   2   6        1.35        2.83      2.56 o 
   1   2   6     5424.91     5568.94     25.49 o 
   2   2   6        2.13        4.02      2.25 o 
   3   2   6       84.03       72.29      4.22 o 
   4   2   6      294.87      297.56      7.45 o 
   5   2   6     2236.47     2316.32     22.92 o 
   6   2   6      899.00     1050.09     16.69 o 
   7   2   6       67.61       62.79      5.14 o 
   8   2   6      731.02      674.62     17.59 o 
   9   2   6      518.97      497.55     17.35 o 
  10   2   6      209.09      197.83      6.55 o 
  11   2   6      204.83      158.50      6.82 o 
  12   2   6      475.41      436.71     11.50 o 
  13   2   6      132.81      134.93      8.22 o 
  14   2   6      274.06      255.57     14.92 o 
  15   2   6       56.86       54.82      7.16 o 
   1   3   6     2121.97     2162.61     14.00 o 
   2   3   6      270.96      289.88      6.89 o 
   3   3   6     1016.15     1001.09     14.44 o 
   4   3   6      517.64      474.44     13.03 o 
   5   3   6     3309.26     3458.28     33.93 o 
   6   3   6     2727.44     2914.51     34.56 o 
   7   3   6      416.54      482.76     14.66 o 
   8   3   6     1002.41      941.66     21.49 o 
   9   3   6      102.59       99.45      7.99 o 
  10   3   6     1000.42      964.75     16.55 o 
  11   3   6      918.79      828.66     16.67 o 
  12   3   6      451.54      440.13     13.58 o 
  13   3   6      120.57      130.24      7.67 o 
  14   3   6       26.33       33.52      6.33 o 
   0   4   6     1316.11     1387.39     16.84 o 
   1   4   6     2038.97     2183.42     17.52 o 
   2   4   6       10.29       24.76      3.17 o 
   3   4   6     1686.52     1878.17     22.77 o 
   4   4   6       76.97       41.58      4.43 o 
   5   4   6      167.54      146.25      7.06 o 
   6   4   6       25.62       23.20      4.26 o 
   7   4   6     1834.06     1921.85     30.49 o 
   8   4   6        2.60        9.30      3.58 o 
   9   4   6       35.64       22.95      4.21 o 
  10   4   6       97.92       94.52      9.62 o 
  11   4   6      200.91      215.02     12.82 o 
  12   4   6      157.31      133.26      9.77 o 
  13   4   6      202.11      190.44     10.93 o 
  14   4   6      227.45      228.15     11.59 o 
   1   5   6     1531.63     1718.26     23.60 o 
   2   5   6        0.96        6.28      3.41 o 
   3   5   6       93.51      127.95      7.65 o 
   4   5   6        7.46       17.42      4.51 o 
   5   5   6       12.13       12.02      4.45 o 
   6   5   6      347.75      324.41     15.61 o 
   7   5   6       22.11       27.47      5.53 o 
   8   5   6      323.24      286.15     10.94 o 
   9   5   6      237.45      234.37     17.41 o 
  10   5   6      463.84      450.01     22.48 o 
  11   5   6        1.59        3.10      5.95 o 
  12   5   6        5.38        6.63      4.60 o 
  13   5   6      291.30      308.43     19.90 o 
   0   6   6        9.42        5.67      5.64 o 
   1   6   6        7.02        1.67      4.02 o 
   2   6   6      940.18      875.26     18.52 o 
   3   6   6      311.22      279.06     10.98 o 
   4   6   6      357.41      326.50     12.00 o 
   5   6   6      945.88      929.49     23.95 o 
   6   6   6      193.37      217.05     12.24 o 
   7   6   6      167.92      140.19      6.70 o 
   8   6   6        0.52       10.04      4.68 o 
   9   6   6     2159.91     2161.06     47.39 o 
  10   6   6        0.75       -1.36      6.66 o 
  11   6   6      326.95      328.42     19.40 o 
  12   6   6      129.27      130.68     10.18 o 
  13   6   6      241.49      256.69     15.92 o 
   1   7   6       19.22       17.91      4.44 o 
   2   7   6       53.90       52.86      5.96 o 
   3   7   6     1102.13     1102.53     22.49 o 
   4   7   6      167.76      148.64      8.82 o 
   5   7   6      814.21      763.75     14.63 o 
   6   7   6     1803.98     1784.28     22.51 o 
   7   7   6      324.88      304.03     14.65 o 
   8   7   6      387.63      357.61     15.57 o 
   9   7   6      495.06      502.10     17.57 o 
  10   7   6     1047.56     1103.62     24.36 o 
  11   7   6       28.30       29.85      8.95 o 
  12   7   6        0.33       -1.90      3.82 o 
   0   8   6       78.46       71.49      7.17 o 
   1   8   6       21.22       18.98      3.53 o 
   2   8   6      486.27      530.05     12.35 o 
   3   8   6      716.96      689.88     16.57 o 
   4   8   6       63.33       62.81     16.60 o 
   5   8   6       13.57        7.97      5.35 o 
   6   8   6       80.02       72.45     12.24 o 
   7   8   6       35.10       30.28      5.92 o 
   8   8   6        9.81        7.22      4.27 o 
   9   8   6      383.17      407.41     15.36 o 
  10   8   6       10.94       15.77      4.53 o 
  11   8   6        0.55       -3.48      4.22 o 
   1   9   6     1059.21     1081.18     31.66 o 
   2   9   6       37.82       44.92      7.21 o 
   3   9   6      293.40      280.74     15.50 o 
   4   9   6       71.38       69.43     10.94 o 
   5   9   6      232.81      184.86     71.95 o 
   6   9   6      236.01      172.61     44.13 o 
   7   9   6        8.68        6.68      4.43 o 
   8   9   6       20.77       17.31      5.06 o 
   9   9   6        9.76        4.24      3.35 o 
   0  10   6      320.72       80.15     60.69 o 
   1  10   6       16.10        5.24      5.00 o 
   2  10   6       89.55      102.22     28.23 o 
   3  10   6      127.34      107.32     32.02 o 
   4  10   6      263.71      240.57     78.41 o 
   5  10   6      240.07      204.88     75.97 o 
   6  10   6       18.79       14.66      7.04 o 
   7  10   6      366.06      432.37     31.84 o 
   8  10   6       23.13       11.94      5.97 o 
   1  11   6       34.09       12.13      5.29 o 
   2  11   6       21.34       26.94      6.89 o 
   3  11   6        0.96        3.40      4.24 o 
   4  11   6       80.29       67.01     23.55 o 
   5  11   6      220.94      191.48     53.71 o 
   6  11   6       71.05      103.47      9.95 o 
   1   1   7     8188.82     8941.84     47.58 o 
   2   1   7     1315.78     1436.54     14.26 o 
   3   1   7      130.09      141.27      4.89 o 
   4   1   7     1200.09     1113.01     13.30 o 
   5   1   7      693.77      780.48     12.94 o 
   6   1   7     3206.42     3325.19     31.49 o 
   7   1   7     2340.41     2632.55     29.95 o 
   8   1   7     4348.10     4280.02     60.30 o 
   9   1   7      783.17      745.20     26.71 o 
  10   1   7     3406.51     3332.08     27.29 o 
  11   1   7      507.36      442.55     10.24 o 
  12   1   7      121.38      117.66      6.77 o 
  13   1   7      130.69      116.71      7.97 o 
  14   1   7      705.83      760.47     18.94 o 
  15   1   7      350.01      434.78     20.89 o 
   0   2   7     9105.59     9971.15     68.59 o 
   1   2   7      494.20      508.15      7.40 o 
   2   2   7     4255.68     4455.14     35.21 o 
   3   2   7      339.47      382.70     10.59 o 
   4   2   7     2690.07     2731.24     24.65 o 
   5   2   7        5.61       14.69      2.93 o 
   6   2   7      593.41      597.07     13.88 o 
   7   2   7        2.37        2.79      2.95 o 
   8   2   7       90.70       85.11      6.54 o 
   9   2   7      550.22      565.99     20.40 o 
  10   2   7        1.65       -0.59      3.19 o 
  11   2   7        4.34        2.15      3.44 o 
  12   2   7      768.65      696.20     14.36 o 
  13   2   7       39.11       39.73      5.19 o 
  14   2   7     1263.10     1344.83     33.33 o 
  15   2   7       71.08       94.52      9.95 o 
   1   3   7      279.25      310.34      6.36 o 
   2   3   7      555.72      539.14     10.17 o 
   3   3   7      583.97      690.81     13.92 o 
   4   3   7       33.06       21.81      3.94 o 
   5   3   7       33.32       42.21      5.43 o 
   6   3   7     1582.19     1617.58     27.14 o 
   7   3   7        2.65        6.37      3.91 o 
   8   3   7        9.92       11.92      3.77 o 
   9   3   7       63.34       62.48      7.08 o 
  10   3   7      468.94      413.56     11.53 o 
  11   3   7      129.54      132.48      7.78 o 
  12   3   7       67.55       62.29      6.92 o 
  13   3   7      199.74      212.81      9.55 o 
  14   3   7       16.94       19.90      5.63 o 
   0   4   7     1230.66     1175.28     16.19 o 
   1   4   7      549.37      690.06     11.00 o 
   2   4   7     2311.37     2326.19     25.14 o 
   3   4   7      515.13      620.43     15.07 o 
   4   4   7     2212.27     2148.17     28.57 o 
   5   4   7        0.78       -2.48      3.71 o 
   6   4   7      110.55      108.22      7.91 o 
   7   4   7      439.85      514.07     16.41 o 
   8   4   7       51.96       54.74      6.45 o 
   9   4   7      275.58      294.10     11.11 o 
  10   4   7       70.39       53.55      6.26 o 
  11   4   7      265.00      234.03     13.19 o 
  12   4   7       12.95       14.70      5.48 o 
  13   4   7        6.11        3.52      3.71 o 
  14   4   7      106.54      107.97     10.45 o 
   1   5   7      583.47      667.58     15.85 o 
   2   5   7     1280.36     1222.85     21.87 o 
   3   5   7        7.46       16.23      4.13 o 
   4   5   7      368.31      356.53     15.61 o 
   5   5   7        0.35        0.76      4.23 o 
   6   5   7     8780.54     8963.61     81.65 o 
   7   5   7      216.09      185.04     12.67 o 
   8   5   7      939.59      912.74     19.40 o 
   9   5   7       17.60       15.59      7.46 o 
  10   5   7     1427.63     1345.79     45.27 o 
  11   5   7       64.05       53.53      7.16 o 
  12   5   7       94.81       92.69      6.70 o 
  13   5   7        5.30        7.96      6.96 o 
   0   6   7     6911.33     7632.94    166.24 o 
   1   6   7        6.06        5.92      3.69 o 
   2   6   7      899.14      858.64     18.77 o 
   3   6   7     1274.28     1261.76     24.73 o 
   4   6   7      224.34      214.06     11.05 o 
   5   6   7      536.32      498.84     18.00 o 
   6   6   7        1.78       -0.93      4.47 o 
   7   6   7     1277.78     1232.25     18.78 o 
   8   6   7       15.45       10.45      6.33 o 
   9   6   7      289.66      285.75     17.93 o 
  10   6   7      304.24      302.60     17.93 o 
  11   6   7      106.69      114.55     11.26 o 
  12   6   7       74.40       53.96      5.86 o 
  13   6   7        9.04        0.00      4.97 o 
   1   7   7      721.85      715.59     19.49 o 
   2   7   7      381.68      384.88     14.65 o 
   3   7   7      101.64      124.54      8.65 o 
   4   7   7        1.95        3.05      3.01 o 
   5   7   7      126.25      135.35      6.02 o 
   6   7   7     2367.71     2343.74     31.99 o 
   7   7   7        2.13        2.71      4.52 o 
   8   7   7        6.65        0.62      5.09 o 
   9   7   7      351.98      361.84     15.08 o 
  10   7   7       61.00       69.58      9.48 o 
  11   7   7      282.24      311.82     20.89 o 
  12   7   7       11.51        4.43      5.97 o 
   0   8   7      490.08      465.30     16.74 o 
   1   8   7      324.14      338.75     12.77 o 
   2   8   7     2184.90     2174.93     26.66 o 
   3   8   7        8.07        3.18      3.42 o 
   4   8   7       26.01       22.17      4.68 o 
   5   8   7       53.85       51.79      6.06 o 
   6   8   7       50.98       45.83      6.64 o 
   7   8   7        9.33        7.96      7.04 o 
   8   8   7      344.66      339.35     14.27 o 
   9   8   7      185.77      173.82      9.73 o 
  10   8   7      351.56      411.42     16.18 o 
  11   8   7      225.82      269.76     11.59 o 
   1   9   7       77.61       59.02      7.26 o 
   2   9   7       12.60       11.96      5.26 o 
   3   9   7       36.25       28.43     10.20 o 
   4   9   7      153.01      162.89     10.72 o 
   5   9   7      622.84      633.60     24.91 o 
   6   9   7      200.44      236.72     15.11 o 
   7   9   7      221.32      250.44     12.60 o 
   8   9   7       19.60       27.25      5.31 o 
   9   9   7        3.04        4.61      2.70 o 
   0  10   7      228.28       46.51     15.64 o 
   1  10   7      888.47      868.37    191.43 o 
   2  10   7       90.56       85.08     32.88 o 
   3  10   7        0.80        6.83      4.41 o 
   4  10   7      727.64      809.33     27.36 o 
   5  10   7       99.81      103.27     32.74 o 
   6  10   7       66.30       70.97      7.20 o 
   7  10   7      276.03      316.88     13.37 o 
   1  11   7       30.50       26.44      6.75 o 
   2  11   7        7.66        3.17      4.05 o 
   3  11   7       38.58       22.42      5.23 o 
   4  11   7      233.75      325.03     14.43 o 
   5  11   7      151.01      190.86     10.18 o 
   0   0   8    10208.72    11357.27    101.50 o 
   1   0   8      984.16     1156.27     16.01 o 
   2   0   8     1180.66     1399.52     20.21 o 
   3   0   8    11521.50    12380.50     89.91 o 
   4   0   8    15523.64    16742.37    123.93 o 
   5   0   8      668.19      633.07     15.41 o 
   6   0   8      658.63      647.40     23.66 o 
   7   0   8     2583.35     2544.70    145.26 o 
   8   0   8     1020.67     1041.68     42.78 o 
   9   0   8       58.18       42.78     10.94 o 
  10   0   8        6.73        1.31      3.96 o 
  11   0   8     1716.00     1569.03     26.20 o 
  12   0   8      195.60      138.01     10.68 o 
  13   0   8        8.09       13.93      8.95 o 
  14   0   8       31.46       35.82      9.95 o 
   1   1   8        9.42       10.90      2.47 o 
   2   1   8      688.17      722.65     10.52 o 
   3   1   8      278.64      263.37      7.00 o 
   4   1   8     1965.05     2034.86     18.13 o 
   5   1   8      101.05      126.42      5.72 o 
   6   1   8      270.20      299.40      9.10 o 
   7   1   8      174.81      198.81      9.03 o 
   8   1   8     4154.45     4121.23     52.66 o 
   9   1   8      378.27      337.77     18.25 o 
  10   1   8      848.29      782.71     13.79 o 
  11   1   8      182.05      150.01      6.28 o 
  12   1   8      431.25      417.06     11.51 o 
  13   1   8      345.57      331.85     12.38 o 
  14   1   8      126.56      136.21      8.33 o 
   0   2   8     2525.45     2897.55     31.29 o 
   1   2   8      113.28      153.88      4.73 o 
   2   2   8     2410.04     2705.00     22.86 o 
   3   2   8      483.02      481.61     10.79 o 
   4   2   8      241.51      291.10      8.69 o 
   5   2   8        5.03        1.81      3.01 o 
   6   2   8       68.24       55.84      5.26 o 
   7   2   8      864.08      852.54     18.04 o 
   8   2   8       40.63       45.88      5.16 o 
   9   2   8      967.36      916.67     29.52 o 
  10   2   8      999.22      958.29     18.37 o 
  11   2   8      209.51      189.30      9.37 o 
  12   2   8      100.54      110.08      7.06 o 
  13   2   8      268.95      262.67     12.44 o 
  14   2   8       57.93       61.94      7.36 o 
   1   3   8     5354.56     5620.61     29.01 o 
   2   3   8      646.40      681.42     12.29 o 
   3   3   8     8545.40     8990.02     60.14 o 
   4   3   8       54.70       41.47      5.03 o 
   5   3   8      262.00      292.16     12.21 o 
   6   3   8     6042.49     6231.02     61.50 o 
   7   3   8      952.16      933.67     23.01 o 
   8   3   8      210.01      171.40     10.14 o 
   9   3   8     1406.02     1312.43     21.19 o 
  10   3   8     1932.36     1754.82     26.43 o 
  11   3   8      169.73      183.76      9.02 o 
  12   3   8       90.54       86.03      6.40 o 
  13   3   8     1405.70     1445.45     27.54 o 
  14   3   8      317.66      351.46     20.89 o 
   0   4   8     6279.56     6969.71     53.86 o 
   1   4   8      437.89      449.81      9.49 o 
   2   4   8      211.71      206.67      8.50 o 
   3   4   8      137.65      153.11      7.82 o 
   4   4   8      574.16      573.76     15.63 o 
   5   4   8      299.00      286.07     11.75 o 
   6   4   8      222.48      197.86     10.17 o 
   7   4   8      559.42      563.84     24.28 o 
   8   4   8       94.29       83.79      7.37 o 
   9   4   8      815.74      816.23     18.33 o 
  10   4   8       57.44       51.18      6.27 o 
  11   4   8       70.13       63.72      9.37 o 
  12   4   8      789.80      760.36     21.24 o 
  13   4   8      479.01      531.09     13.52 o 
  14   4   8      312.03      291.51     16.91 o 
   1   5   8      825.88      889.23     15.95 o 
   2   5   8        0.06       -0.26      3.97 o 
   3   5   8      223.54      206.32     12.05 o 
   4   5   8       35.83       37.20      6.35 o 
   5   5   8      300.07      290.62     15.26 o 
   6   5   8      710.67      662.13     23.08 o 
   7   5   8      649.88      635.92     23.09 o 
   8   5   8      134.45      133.26      7.05 o 
   9   5   8       49.24       33.31      8.07 o 
  10   5   8       30.44       28.24      6.27 o 
  11   5   8       23.92       33.80      6.27 o 
  12   5   8       13.22       17.35      4.52 o 
  13   5   8       56.31       55.18      5.34 o 
   0   6   8     3033.20     3391.87     60.83 o 
   1   6   8       96.40      140.70      9.67 o 
   2   6   8       11.01        9.42      3.99 o 
   3   6   8      523.91      537.01     18.30 o 
   4   6   8     1288.63     1355.76     29.42 o 
   5   6   8      685.16      681.37     21.43 o 
   6   6   8      222.61      218.99      7.79 o 
   7   6   8      240.90      216.40      8.14 o 
   8   6   8        3.32        5.97     11.94 o 
   9   6   8      869.02      889.72     30.60 o 
  10   6   8       61.63       54.43     11.94 o 
  11   6   8      172.70      201.75     14.07 o 
  12   6   8       13.08       11.12      4.19 o 
   1   7   8       10.70        8.45      6.23 o 
   2   7   8      469.99      526.18     18.91 o 
   3   7   8      369.10      333.22     15.25 o 
   4   7   8      137.69      127.13      5.93 o 
   5   7   8       12.80       10.30      2.75 o 
   6   7   8       82.91       85.63      6.28 o 
   7   7   8      590.98      561.37     16.93 o 
   8   7   8        3.91        5.06      4.68 o 
   9   7   8       91.20       88.48     13.43 o 
  10   7   8        3.56        2.34      5.97 o 
  11   7   8       30.80       41.01      6.33 o 
  12   7   8      250.90      280.57     15.92 o 
   0   8   8      341.58      316.84     14.63 o 
   1   8   8      602.50      592.56     15.48 o 
   2   8   8      253.47      237.30     11.25 o 
   3   8   8      204.86      179.85     11.46 o 
   4   8   8      197.79      200.84     10.53 o 
   5   8   8        0.88        2.59      3.66 o 
   6   8   8       97.67       96.25      8.58 o 
   7   8   8      195.02      190.82     11.62 o 
   8   8   8       62.46       47.49      6.32 o 
   9   8   8       24.13       26.93      4.81 o 
  10   8   8       19.23       24.77      5.24 o 
   1   9   8       10.10        7.34      4.25 o 
   2   9   8       22.89       22.27      6.73 o 
   3   9   8      478.03      445.20     20.37 o 
   4   9   8       20.34       21.37      5.89 o 
   5   9   8      134.34      120.45      8.76 o 
   6   9   8      190.82      185.29     13.31 o 
   7   9   8        7.39        5.57      4.91 o 
   8   9   8       41.24       62.65      4.94 o 
   9   9   8       46.81       55.91      4.09 o 
   0  10   8        3.00       -0.41      5.94 o 
   1  10   8      248.17      209.08     70.55 o 
   2  10   8      703.21      645.17    134.47 o 
   3  10   8      282.35      219.32     52.99 o 
   4  10   8       40.48       22.90     10.77 o 
   5  10   8      910.70      903.99    217.95 o 
   6  10   8       10.09       16.98      5.58 o 
   7  10   8      256.37      282.84     12.30 o 
   1  11   8       15.22        5.57      3.53 o 
   2  11   8       28.68       23.56      4.97 o 
   3  11   8      135.50      122.32     35.90 o 
   4  11   8       62.65       61.24     21.40 o 
   5  11   8       60.65       63.28     32.34 o 
   1   1   9     5667.99     5852.81     58.46 o 
   2   1   9      255.63      278.21      7.42 o 
   3   1   9     1590.66     1544.65     17.17 o 
   4   1   9      334.58      344.73      8.65 o 
   5   1   9      567.36      539.93     12.58 o 
   6   1   9        9.32       10.05      3.26 o 
   7   1   9      161.34      156.16      8.95 o 
   8   1   9      621.51      624.34     21.36 o 
   9   1   9       11.05       13.99      5.95 o 
  10   1   9        0.10        1.76      3.32 o 
  11   1   9      168.28      159.59      6.85 o 
  12   1   9       35.32       31.23      4.42 o 
  13   1   9     1155.45     1189.78     19.65 o 
  14   1   9       20.09       37.06     10.94 o 
   0   2   9     2682.76     2933.41     30.59 o 
   1   2   9     1790.80     1904.17     18.09 o 
   2   2   9     2987.07     3126.32     26.09 o 
   3   2   9     4387.76     4876.97     40.00 o 
   4   2   9     1598.30     1851.13     24.22 o 
   5   2   9     1349.03     1194.08     17.73 o 
   6   2   9        0.04       -0.55      3.36 o 
   7   2   9      356.69      314.92     10.77 o 
   8   2   9        2.86        7.15      3.68 o 
   9   2   9      251.17      212.34      8.87 o 
  10   2   9       36.90       38.76      5.56 o 
  11   2   9     1051.61      971.19     22.72 o 
  12   2   9      311.64      263.49     10.38 o 
  13   2   9      570.10      567.63     17.75 o 
  14   2   9      114.19      126.14      9.06 o 
   1   3   9      267.78      276.07      7.14 o 
   2   3   9       72.91       75.24      4.94 o 
   3   3   9     1839.14     2080.94     26.41 o 
   4   3   9      559.03      607.76     16.04 o 
   5   3   9     1383.72     1433.86     23.62 o 
   6   3   9      116.15      114.28      8.48 o 
   7   3   9      154.98      136.67      9.09 o 
   8   3   9      570.30      590.22     16.98 o 
   9   3   9      489.56      463.36     12.03 o 
  10   3   9      561.86      527.89     14.89 o 
  11   3   9      123.46       96.88      6.79 o 
  12   3   9      338.46      347.94     10.18 o 
  13   3   9      379.19      409.45     14.52 o 
  14   3   9      328.26      336.84     17.41 o 
   0   4   9     6598.33     7429.69     65.82 o 
   1   4   9      107.21       94.12      5.19 o 
   2   4   9      335.15      351.91     11.56 o 
   3   4   9       46.76       59.92      5.32 o 
   4   4   9     2379.36     2500.61     33.36 o 
   5   4   9      963.26      920.40     21.20 o 
   6   4   9       94.39       87.49      7.39 o 
   7   4   9      107.72       94.40      7.85 o 
   8   4   9      215.27      178.45      7.43 o 
   9   4   9     1382.80     1434.32     31.47 o 
  10   4   9       40.22       44.59     12.93 o 
  11   4   9      871.02      923.18     24.45 o 
  12   4   9        1.97        3.65      5.32 o 
  13   4   9      667.24      765.47     15.25 o 
   1   5   9      663.10      604.16     12.48 o 
   2   5   9       47.86       37.13      4.36 o 
   3   5   9     2634.62     2645.82     40.11 o 
   4   5   9        5.30        2.45      3.71 o 
   5   5   9       40.95       43.32      5.51 o 
   6   5   9     1784.61     1805.53     39.01 o 
   7   5   9      748.39      657.07     15.62 o 
   8   5   9      103.08      102.44     10.08 o 
   9   5   9      585.26      550.46     24.87 o 
  10   5   9      183.31      212.06     12.46 o 
  11   5   9      490.29      487.96     17.21 o 
  12   5   9        8.09       11.53      4.38 o 
  13   5   9      657.50      679.04     18.29 o 
   0   6   9      484.18      424.11     28.11 o 
   1   6   9        0.05        8.40      3.81 o 
   2   6   9       19.67       24.94      4.69 o 
   3   6   9      513.49      464.59     18.03 o 
   4   6   9      585.47      538.21     19.24 o 
   5   6   9        1.09        2.68      4.10 o 
   6   6   9      656.56      645.71     13.76 o 
   7   6   9      132.14      124.27      9.62 o 
   8   6   9      190.29      181.90     11.62 o 
   9   6   9       48.05       41.40      8.44 o 
  10   6   9      610.99      674.74     25.30 o 
  11   6   9       34.46       25.87      7.04 o 
  12   6   9       16.33       12.67      4.19 o 
   1   7   9     1993.65     2071.30     44.46 o 
   2   7   9       33.66       28.76      3.79 o 
   3   7   9     1155.18     1072.88     17.34 o 
   4   7   9      688.51      663.74     12.57 o 
   5   7   9      662.81      650.72     16.16 o 
   6   7   9        8.31       10.98      3.54 o 
   7   7   9      129.14      116.51      7.33 o 
   8   7   9      337.88      342.39     18.96 o 
   9   7   9        0.12        2.92      5.50 o 
  10   7   9      138.11      143.42     11.59 o 
  11   7   9       28.19       36.29     11.44 o 
   0   8   9     3886.74     3822.72     60.49 o 
   1   8   9      523.14      497.47     18.17 o 
   2   8   9      513.89      466.55     17.79 o 
   3   8   9     1729.61     1674.08     32.87 o 
   4   8   9     1789.15     1891.89     30.44 o 
   5   8   9      636.48      667.73     16.10 o 
   6   8   9       18.69       12.25      3.85 o 
   7   8   9     1172.84     1190.34     26.22 o 
   8   8   9        4.94       -1.17      4.52 o 
   9   8   9      606.28      646.52     21.78 o 
  10   8   9        1.87       -1.84      4.53 o 
   1   9   9        1.21        3.71      4.09 o 
   2   9   9      564.12      486.21    108.78 o 
   3   9   9        0.73        0.22      3.97 o 
   4   9   9       21.51       13.38      5.17 o 
   5   9   9      570.52      617.39     18.26 o 
   6   9   9      264.65      272.52     15.43 o 
   7   9   9       50.09       35.11      4.90 o 
   8   9   9       13.50        7.37      3.14 o 
   0  10   9       41.90       25.69     58.20 o 
   1  10   9        0.66        0.87      4.35 o 
   2  10   9        8.37       11.66      4.67 o 
   3  10   9       19.66       16.44      4.63 o 
   4  10   9        2.67        3.50      3.54 o 
   5  10   9      799.69      864.23    189.10 o 
   6  10   9       17.81       11.36      4.50 o 
   7  10   9      747.30      921.35     19.97 o 
   1  11   9      211.16      258.84     68.08 o 
   2  11   9        3.12        7.21      3.21 o 
   3  11   9      448.37      530.62     16.52 o 
   4  11   9        0.28       -0.60      3.38 o 
   0   0  10      230.50      209.16     10.85 o 
   1   0  10     2662.54     2982.36     36.03 o 
   2   0  10     9491.99     9537.82     75.82 o 
   3   0  10      936.55     1063.93     22.21 o 
   4   0  10        4.06        3.34      4.06 o 
   5   0  10      392.45      351.65     14.02 o 
   6   0  10       22.01       34.82      7.89 o 
   7   0  10        6.01        1.05      6.02 o 
   8   0  10      677.24      636.94     36.31 o 
   9   0  10       66.61       49.95      6.98 o 
  10   0  10     2239.20     2228.44     40.11 o 
  11   0  10      358.96      310.68     15.37 o 
  12   0  10       29.67       33.22      6.68 o 
  13   0  10       28.27       16.91      6.33 o 
  14   0  10     1974.56     2112.22     48.75 o 
   1   1  10     1104.32     1198.33     15.61 o 
   2   1  10      801.92      905.23     13.70 o 
   3   1  10     1285.44     1367.74     17.16 o 
   4   1  10       24.15       40.72      4.01 o 
   5   1  10     1367.56     1502.53     21.51 o 
   6   1  10      436.03      345.09     11.19 o 
   7   1  10      690.43      662.45     19.63 o 
   8   1  10      545.57      507.69     19.61 o 
   9   1  10       47.16       45.84      4.87 o 
  10   1  10       68.48       76.82      5.49 o 
  11   1  10        0.35       -2.32      3.83 o 
  12   1  10        6.06        7.50      3.83 o 
  13   1  10       15.27       10.68      3.87 o 
  14   1  10       54.19       75.52      7.04 o 
   0   2  10     1253.73     1357.78     21.57 o 
   1   2  10     1300.89     1417.57     16.62 o 
   2   2  10     5118.53     5309.38     47.47 o 
   3   2  10     2591.81     2725.73     31.81 o 
   4   2  10      907.31      984.00     17.40 o 
   5   2  10       43.62       38.01      4.81 o 
   6   2  10        3.58        0.55      3.30 o 
   7   2  10      553.69      504.30     15.09 o 
   8   2  10        1.66        3.82      3.92 o 
   9   2  10     1268.30     1218.28     22.77 o 
  10   2  10      546.12      503.84     16.40 o 
  11   2  10      360.29      342.28     13.89 o 
  12   2  10      200.83      199.04      9.01 o 
  13   2  10      574.52      565.25     16.76 o 
  14   2  10        3.53        4.97      5.97 o 
   1   3  10      414.56      450.12     10.52 o 
   2   3  10      267.83      366.57     10.21 o 
   3   3  10      344.23      367.44     11.89 o 
   4   3  10     2839.72     3022.46     34.55 o 
   5   3  10      102.10       68.14      6.20 o 
   6   3  10     1612.36     1545.88     27.89 o 
   7   3  10       47.19       50.89      6.14 o 
   8   3  10     4068.74     3945.96     37.95 o 
   9   3  10     1558.73     1518.60     23.57 o 
  10   3  10       14.99       23.00      4.50 o 
  11   3  10      170.09      145.07      7.97 o 
  12   3  10      152.81      163.38      7.89 o 
  13   3  10       78.91       81.21      7.02 o 
  14   3  10       30.06       36.81      6.96 o 
   0   4  10     1320.87     1290.93     21.20 o 
   1   4  10       81.22       66.79      4.71 o 
   2   4  10      106.25      104.15      7.00 o 
   3   4  10     1250.57     1313.68     21.81 o 
   4   4  10        4.19        2.77      3.70 o 
   5   4  10       78.04       81.43      6.80 o 
   6   4  10       70.50       72.05      6.63 o 
   7   4  10      331.37      319.66     13.04 o 
   8   4  10       35.39       33.68      3.76 o 
   9   4  10      152.83      140.98     10.65 o 
  10   4  10      520.12      537.80     24.20 o 
  11   4  10       67.76       57.45      7.26 o 
  12   4  10      148.76      157.51      8.43 o 
  13   4  10      146.35      156.19      6.86 o 
   1   5  10        2.14        2.64      2.98 o 
   2   5  10       11.88        2.03      3.56 o 
   3   5  10       34.20       49.61      5.58 o 
   4   5  10      809.01      876.97     20.44 o 
   5   5  10      292.61      263.54     11.88 o 
   6   5  10      672.08      667.46     15.14 o 
   7   5  10       31.07       23.56      3.60 o 
   8   5  10      410.81      403.75     16.73 o 
   9   5  10      105.92      102.62     11.90 o 
  10   5  10       10.90        9.07      4.64 o 
  11   5  10       47.68       45.27      6.27 o 
  12   5  10      127.57      122.10      6.80 o 
  13   5  10       22.97       33.83      7.96 o 
   0   6  10      962.93      781.97     38.52 o 
   1   6  10       35.33       34.06      5.51 o 
   2   6  10     2559.79     2627.35     67.23 o 
   3   6  10       10.64        0.21      4.82 o 
   4   6  10      658.90      614.05     19.22 o 
   5   6  10      592.09      556.62     13.51 o 
   6   6  10      442.85      421.87     13.51 o 
   7   6  10       29.07       19.15      4.44 o 
   8   6  10      277.88      283.92     14.02 o 
   9   6  10      830.76      872.29     29.52 o 
  10   6  10       21.50       31.93      7.36 o 
  11   6  10       46.76       46.88      7.36 o 
  12   6  10      222.38      253.40     11.80 o 
   1   7  10      354.47      322.19     12.31 o 
   2   7  10       38.66       30.01      4.27 o 
   3   7  10      212.03      180.31      7.45 o 
   4   7  10       93.00       87.47      6.52 o 
   5   7  10       36.46       46.38      5.32 o 
   6   7  10      848.21      848.65     18.27 o 
   7   7  10      195.13      172.64      9.55 o 
   8   7  10      198.30      210.19     11.55 o 
   9   7  10      105.36       97.92     10.18 o 
  10   7  10      348.32      411.29     17.93 o 
  11   7  10       20.14       26.45      4.92 o 
   0   8  10       77.36       86.47     10.18 o 
   1   8  10      363.12      308.35     14.71 o 
   2   8  10        4.64        3.81      4.19 o 
   3   8  10       17.71       11.69      4.30 o 
   4   8  10      521.71      505.61     14.17 o 
   5   8  10      858.26      850.10     17.82 o 
   6   8  10      898.15      917.77     18.07 o 
   7   8  10       24.03       33.89      4.76 o 
   8   8  10       58.91       79.12      9.06 o 
   9   8  10        8.83       10.94      4.78 o 
  10   8  10       13.05       20.43      7.96 o 
   1   9  10      477.73      436.22     96.96 o 
   2   9  10        9.23       10.01      4.17 o 
   3   9  10      232.42      217.72     10.30 o 
   4   9  10       61.00       62.33      6.96 o 
   5   9  10      392.80      417.77     14.65 o 
   6   9  10      887.04      953.15     20.87 o 
   7   9  10      180.07      180.89     43.20 o 
   8   9  10      329.51      419.91     15.70 o 
   0  10  10      538.46      413.10    238.28 o 
   1  10  10      579.54      453.01    120.36 o 
   2  10  10      542.74      488.19    110.57 o 
   3  10  10      186.76      169.96     42.80 o 
   4  10  10       98.05       92.24     25.90 o 
   5  10  10      107.30       56.02     22.12 o 
   6  10  10       92.73       89.46     31.59 o 
   1  11  10       65.26       63.01     15.23 o 
   2  11  10        0.02       -2.25      2.75 o 
   3  11  10       24.30       39.42      5.24 o 
   1   1  11      320.88      405.91      9.74 o 
   2   1  11     1786.25     1851.22     20.50 o 
   3   1  11      174.44      181.05      7.04 o 
   4   1  11      101.23       62.14      4.55 o 
   5   1  11     1807.49     1959.36     25.63 o 
   6   1  11      595.09      567.04     15.50 o 
   7   1  11       83.81       73.81      7.41 o 
   8   1  11     1854.04     1671.72     35.73 o 
   9   1  11        1.34        4.87      3.69 o 
  10   1  11      158.80      174.46      7.68 o 
  11   1  11       29.09       18.38      4.10 o 
  12   1  11      104.15      101.73      6.93 o 
  13   1  11      418.94      442.33     12.92 o 
  14   1  11      103.76      125.36     11.94 o 
   0   2  11     1168.74     1038.47     19.83 o 
   1   2  11      103.13       86.70      4.86 o 
   2   2  11      688.91      655.12     14.45 o 
   3   2  11      756.57      753.27     15.74 o 
   4   2  11     1669.93     1553.97     24.52 o 
   5   2  11     1619.27     1619.49     27.91 o 
   6   2  11      503.40      456.60     15.62 o 
   7   2  11      844.85      793.67     22.55 o 
   8   2  11      177.27      158.21      7.86 o 
   9   2  11       11.49        8.50      3.87 o 
  10   2  11        4.88        9.84      4.12 o 
  11   2  11      335.32      350.43     13.54 o 
  12   2  11      407.44      459.59     12.75 o 
  13   2  11       64.70       59.54      6.44 o 
  14   2  11      307.02      365.14     18.90 o 
   1   3  11       38.47       45.36      4.16 o 
   2   3  11       76.31       77.05      5.48 o 
   3   3  11      618.68      674.98     16.71 o 
   4   3  11      204.18      188.93      9.49 o 
   5   3  11       47.44       37.27      4.65 o 
   6   3  11      266.34      269.54     11.54 o 
   7   3  11      124.44      125.77      9.23 o 
   8   3  11      305.02      298.66      8.51 o 
   9   3  11      879.05      834.69     18.37 o 
  10   3  11       28.69       19.86      4.63 o 
  11   3  11       92.85       78.95      6.21 o 
  12   3  11        4.05        6.27      3.44 o 
  13   3  11       38.02       36.53      5.11 o 
   0   4  11     1501.73     1439.06     24.85 o 
   1   4  11      182.67      185.57      7.36 o 
   2   4  11     3291.24     3517.64     46.80 o 
   3   4  11      612.26      560.06     14.90 o 
   4   4  11     2040.98     2127.14     31.42 o 
   5   4  11       66.85       65.49      6.40 o 
   6   4  11       50.44       44.98      5.73 o 
   7   4  11      778.27      706.20     14.31 o 
   8   4  11      369.24      361.91     13.68 o 
   9   4  11       11.81       10.70      5.09 o 
  10   4  11      441.78      468.43     27.36 o 
  11   4  11      489.21      506.31     17.57 o 
  12   4  11      194.62      220.79      9.30 o 
  13   4  11       11.50       10.37      3.80 o 
   1   5  11      262.13      256.06      9.81 o 
   2   5  11        4.82        1.01      3.26 o 
   3   5  11     2010.97     2073.06     31.15 o 
   4   5  11     2089.01     2122.92     34.70 o 
   5   5  11      741.50      725.74     19.30 o 
   6   5  11      527.43      522.53     11.90 o 
   7   5  11        0.53        3.41      4.12 o 
   8   5  11     1277.71     1231.04     28.43 o 
   9   5  11      286.92      251.41     21.39 o 
  10   5  11       50.49       42.58      6.40 o 
  11   5  11      307.80      344.04     13.76 o 
  12   5  11      187.64      212.54      8.30 o 
   0   6  11      945.87     1063.19     71.14 o 
   1   6  11        1.09       -1.38      4.36 o 
   2   6  11      321.45      317.14     16.27 o 
   3   6  11       80.18       77.80      7.72 o 
   4   6  11      149.95      119.70      5.70 o 
   5   6  11      355.73      314.43      9.91 o 
   6   6  11     1152.58     1104.58     23.79 o 
   7   6  11       58.75       56.83      6.35 o 
   8   6  11        5.36        2.37      4.64 o 
   9   6  11       52.63       56.71      9.48 o 
  10   6  11        3.06       10.24      5.95 o 
  11   6  11      298.43      330.30     15.43 o 
  12   6  11        3.26       -0.99      4.97 o 
   1   7  11        4.72        0.02      3.37 o 
   2   7  11       30.81       35.88      4.01 o 
   3   7  11      238.76      266.53     10.71 o 
   4   7  11      156.67      153.42      8.41 o 
   5   7  11     1988.76     1992.21     27.93 o 
   6   7  11     2283.51     2400.55     30.06 o 
   7   7  11      294.31      321.07     12.51 o 
   8   7  11      482.65      513.25     17.24 o 
   9   7  11      606.86      664.29     25.87 o 
  10   7  11      397.97      467.07     17.93 o 
  11   7  11       39.87       47.76      7.96 o 
   0   8  11     1053.39     1018.62     31.63 o 
   1   8  11      648.93      617.97     20.47 o 
   2   8  11     1361.94     1330.65     29.22 o 
   3   8  11       23.14       30.90      5.40 o 
   4   8  11      813.96      893.50     18.53 o 
   5   8  11     1189.69     1243.49     30.83 o 
   6   8  11        0.69        3.72      3.33 o 
   7   8  11      165.63      155.04      8.04 o 
   8   8  11      129.91      139.36     10.89 o 
   9   8  11       18.98       22.29      5.24 o 
   1   9  11      278.74      253.41     52.36 o 
   2   9  11      208.19      196.43      9.80 o 
   3   9  11       11.49       13.71      4.12 o 
   4   9  11      176.15      182.87      9.03 o 
   5   9  11      436.49      407.03     14.44 o 
   6   9  11      178.88      186.06      7.94 o 
   7   9  11       61.36       59.72     15.62 o 
   8   9  11      112.02      140.28     12.93 o 
   0  10  11      346.75      430.82     28.36 o 
   1  10  11      218.83      215.59     65.55 o 
   2  10  11       14.08        8.14      3.86 o 
   3  10  11      572.60      639.78    107.69 o 
   4  10  11     1051.86     1301.23     33.80 o 
   5  10  11       25.35       15.63      4.80 o 
   6  10  11       40.74       34.06     21.89 o 
   1  11  11      275.69      344.30     23.38 o 
   0   0  12      970.23      840.24     40.29 o 
   1   0  12      166.34      210.76     11.37 o 
   2   0  12    18664.49    19043.99    101.41 o 
   3   0  12     9353.09     8740.67    100.54 o 
   4   0  12      716.68      611.59     19.26 o 
   5   0  12     5159.77     5137.08     56.41 o 
   6   0  12      901.39      847.25     31.25 o 
   7   0  12     2872.37     2678.78     71.14 o 
   8   0  12       13.01       17.06      6.18 o 
   9   0  12       12.07        7.19      5.11 o 
  10   0  12      267.30      242.36     17.14 o 
  11   0  12      580.65      629.95     21.04 o 
  12   0  12      133.87      154.23     10.52 o 
  13   0  12      489.41      492.23     18.63 o 
   1   1  12     2121.62     2016.53     22.16 o 
   2   1  12        4.83        7.21      3.40 o 
   3   1  12     1225.48     1225.47     18.76 o 
   4   1  12     1920.22     1919.13     26.97 o 
   5   1  12     1198.18     1168.17     20.75 o 
   6   1  12      297.23      302.35     12.03 o 
   7   1  12      485.37      448.30     17.16 o 
   8   1  12      748.57      671.82     14.14 o 
   9   1  12        2.82        1.80      3.34 o 
  10   1  12       13.74       11.91      4.10 o 
  11   1  12      141.26      149.73      7.77 o 
  12   1  12      201.67      191.26      8.60 o 
  13   1  12        5.60        2.44      4.38 o 
   0   2  12      962.80      877.80     19.12 o 
   1   2  12      106.16      127.43      6.25 o 
   2   2  12        4.21        2.73      3.52 o 
   3   2  12      847.63      770.89     16.73 o 
   4   2  12     1593.86     1611.06     26.04 o 
   5   2  12      772.04      800.51     20.53 o 
   6   2  12      212.70      197.39     10.75 o 
   7   2  12      486.57      423.94     18.67 o 
   8   2  12      498.74      513.18     14.58 o 
   9   2  12      110.34      122.26      8.01 o 
  10   2  12      176.04      155.43     11.23 o 
  11   2  12      405.57      403.47     14.34 o 
  12   2  12      134.73      121.01      7.89 o 
  13   2  12       15.85       17.73      5.95 o 
   1   3  12      662.90      523.28     11.36 o 
   2   3  12       54.49       48.53      5.20 o 
   3   3  12     1406.92     1339.92     24.30 o 
   4   3  12       10.17       12.38      3.66 o 
   5   3  12     1137.91     1117.07     30.02 o 
   6   3  12      156.16      150.79     10.08 o 
   7   3  12       65.62       64.37      5.74 o 
   8   3  12      103.50       99.87      6.22 o 
   9   3  12      225.28      192.67      9.21 o 
  10   3  12       67.30       62.39      6.20 o 
  11   3  12      217.36      224.00     10.53 o 
  12   3  12        5.71        7.26      3.36 o 
  13   3  12      572.82      596.52     20.97 o 
   0   4  12      520.57      430.34     15.62 o 
   1   4  12       21.92       15.39      3.40 o 
   2   4  12     2658.76     2755.74     37.07 o 
   3   4  12        2.19        3.49      3.76 o 
   4   4  12      142.65      126.53      8.45 o 
   5   4  12     1105.81      963.31     24.01 o 
   6   4  12      460.44      449.67     11.44 o 
   7   4  12      788.71      738.25     22.28 o 
   8   4  12       56.20       51.42      7.61 o 
   9   4  12       12.78       27.94      7.53 o 
  10   4  12        8.92        1.33      6.22 o 
  11   4  12      289.38      312.51     13.54 o 
  12   4  12        0.27        0.00      3.29 o 
   1   5  12      797.89      836.38     18.72 o 
   2   5  12       58.77       59.56      5.23 o 
   3   5  12        6.68        7.31      4.17 o 
   4   5  12        5.21        8.21      4.47 o 
   5   5  12       88.65       70.81      4.82 o 
   6   5  12     1215.22     1157.45     19.40 o 
   7   5  12      109.46      110.87      8.08 o 
   8   5  12      342.01      350.94     15.32 o 
   9   5  12       24.32       25.33      7.64 o 
  10   5  12      290.72      278.84     13.19 o 
  11   5  12       84.26       84.22      7.07 o 
  12   5  12      454.98      510.96     16.51 o 
   0   6  12       70.90       53.84     11.94 o 
   1   6  12      280.11      328.85     19.24 o 
   2   6  12      544.37      554.60     12.91 o 
   3   6  12      467.86      453.83     11.15 o 
   4   6  12      136.88      143.93      7.29 o 
   5   6  12      327.96      291.77     12.65 o 
   6   6  12       11.35       18.26      4.88 o 
   7   6  12     1058.11     1062.04     22.89 o 
   8   6  12       63.78       54.32      6.85 o 
   9   6  12      602.90      663.84     24.59 o 
  10   6  12       83.95      100.87     10.18 o 
  11   6  12      560.68      635.64     19.34 o 
   1   7  12       35.74       37.20      4.77 o 
   2   7  12        0.55        1.10      3.42 o 
   3   7  12      344.44      335.53     11.99 o 
   4   7  12      152.65      154.78      8.25 o 
   5   7  12     3116.42     3155.09     34.76 o 
   6   7  12      130.71      132.19      8.78 o 
   7   7  12       84.48       92.04      7.11 o 
   8   7  12       11.17       13.50      4.91 o 
   9   7  12        7.78       13.40      5.95 o 
  10   7  12      121.94      122.26      9.48 o 
   0   8  12       67.96       70.77      9.85 o 
   1   8  12       29.43       32.94      5.92 o 
   2   8  12       66.54       51.38      5.83 o 
   3   8  12      477.93      477.39     13.49 o 
   4   8  12        0.11       -1.27      3.28 o 
   5   8  12       24.64       21.29      4.05 o 
   6   8  12       23.80       27.38      4.03 o 
   7   8  12       10.99        9.23      4.14 o 
   8   8  12        3.69        6.05      4.53 o 
   9   8  12       82.94      111.02      8.35 o 
   1   9  12      662.15      632.98    108.39 o 
   2   9  12        1.63        2.51      3.93 o 
   3   9  12      601.87      654.49     16.22 o 
   4   9  12       44.74       50.80      5.30 o 
   5   9  12      212.31      244.88     10.46 o 
   6   9  12      639.88      720.12     14.05 o 
   7   9  12        5.71        3.40      3.60 o 
   0  10  12       48.54       60.31     11.44 o 
   1  10  12       23.89       16.01      4.65 o 
   2  10  12      107.18      107.05      6.08 o 
   3  10  12        0.90        4.55      3.26 o 
   4  10  12       16.83       10.03      3.35 o 
   5  10  12      714.31      738.54    175.34 o 
   1   1  13     1213.26     1146.36     16.28 o 
   2   1  13     1979.20     2154.07     26.97 o 
   3   1  13     4690.55     4761.44     40.47 o 
   4   1  13      153.80      136.75      7.11 o 
   5   1  13      442.60      430.34     13.15 o 
   6   1  13      181.08      156.66      9.56 o 
   7   1  13        8.17        8.59      4.06 o 
   8   1  13     4564.31     4628.74     36.83 o 
   9   1  13      187.77      137.78      7.36 o 
  10   1  13       33.62       34.66      4.95 o 
  11   1  13      258.11      291.43     10.92 o 
  12   1  13      473.40      499.22     12.70 o 
  13   1  13       68.83       87.98     10.94 o 
   0   2  13      698.29      620.68     18.61 o 
   1   2  13        1.93        0.95      3.24 o 
   2   2  13      703.29      691.36     18.66 o 
   3   2  13        4.39       10.90      3.98 o 
   4   2  13     1090.40     1094.02     22.26 o 
   5   2  13     1098.79      985.46     23.23 o 
   6   2  13       94.09       98.37      8.96 o 
   7   2  13     1332.01     1202.30     21.14 o 
   8   2  13        3.00        5.83      3.78 o 
   9   2  13       61.87       49.02      6.97 o 
  10   2  13      127.22      126.80     10.14 o 
  11   2  13      235.59      258.96     11.30 o 
  12   2  13      208.08      189.11      8.93 o 
  13   2  13      178.96      198.98     15.92 o 
   1   3  13        3.54        4.84      3.10 o 
   2   3  13       65.33       67.60      6.06 o 
   3   3  13        3.95        4.13      3.98 o 
   4   3  13       48.70       47.53      7.65 o 
   5   3  13      336.86      298.93     12.74 o 
   6   3  13      868.52      835.04     19.25 o 
   7   3  13      418.40      364.99      9.39 o 
   8   3  13       32.70       29.76      4.63 o 
   9   3  13       23.15       24.72      4.90 o 
  10   3  13      146.47      150.06      8.77 o 
  11   3  13       42.66       41.72      5.38 o 
  12   3  13        1.05        2.87      2.88 o 
  13   3  13       63.78       62.54      6.66 o 
   0   4  13       30.92       16.92      5.55 o 
   1   4  13      168.65      206.36      8.20 o 
   2   4  13      871.91      791.28     17.55 o 
   3   4  13       68.51       67.71      6.50 o 
   4   4  13       35.70       24.13      4.32 o 
   5   4  13      454.67      388.38     12.12 o 
   6   4  13      205.32      218.57      8.57 o 
   7   4  13      442.12      436.94     15.00 o 
   8   4  13      119.37      123.90     12.30 o 
   9   4  13      421.18      390.66     20.04 o 
  10   4  13       16.60        7.30      7.46 o 
  11   4  13      214.34      227.29     11.04 o 
  12   4  13        6.42        3.79      3.22 o 
   1   5  13      219.27      173.59      9.38 o 
   2   5  13      297.86      281.63     13.45 o 
   3   5  13      322.83      316.07     11.75 o 
   4   5  13      402.90      377.24     10.54 o 
   5   5  13     2546.39     2459.69     25.74 o 
   6   5  13     2658.13     2644.71     32.33 o 
   7   5  13      487.93      453.83     21.61 o 
   8   5  13      442.63      439.07     17.16 o 
   9   5  13        4.87        6.13      8.46 o 
  10   5  13      116.75      121.75      8.72 o 
  11   5  13        9.39       13.15      4.19 o 
  12   5  13       58.64       72.63      9.95 o 
   0   6  13     1897.81     1862.72     38.42 o 
   1   6  13      140.65      155.00      7.98 o 
   2   6  13      990.84      962.31     17.66 o 
   3   6  13       99.38      114.15      6.14 o 
   4   6  13       33.69       25.71      4.69 o 
   5   6  13      930.00      898.99     21.58 o 
   6   6  13       91.58       92.39      9.77 o 
   7   6  13      853.13      821.79     19.85 o 
   8   6  13       12.66        8.56      4.64 o 
   9   6  13       65.65       68.65      9.06 o 
  10   6  13      103.50      110.02      9.85 o 
  11   6  13      231.34      239.67     11.59 o 
   1   7  13     1028.15      984.86     21.60 o 
   2   7  13        6.75        7.27      3.72 o 
   3   7  13      218.67      226.93      9.91 o 
   4   7  13      339.27      349.70     12.04 o 
   5   7  13      758.22      776.83     19.72 o 
   6   7  13       35.16       39.84      5.44 o 
   7   7  13       76.40       73.35      6.37 o 
   8   7  13      277.30      325.32     16.88 o 
   9   7  13        0.42        4.75      4.53 o 
  10   7  13       91.89       86.92      7.36 o 
   0   8  13     1665.70     1717.97     85.07 o 
   1   8  13      120.37      134.40      7.63 o 
   2   8  13        4.58        1.50      3.93 o 
   3   8  13       46.57       40.51      4.59 o 
   4   8  13        2.33        2.78      3.13 o 
   5   8  13      549.71      586.33     13.79 o 
   6   8  13      188.51      191.79      9.05 o 
   7   8  13      398.54      417.36     13.87 o 
   8   8  13      396.26      453.25     16.52 o 
   1   9  13       23.21       16.28      3.72 o 
   2   9  13       67.86       74.71      6.20 o 
   3   9  13        0.29        1.64      3.53 o 
   4   9  13       42.06       47.99      4.88 o 
   5   9  13      441.41      482.18     13.68 o 
   6   9  13        8.47        8.46      2.56 o 
   7   9  13      226.51      282.56     16.91 o 
   0  10  13      157.14      155.90      9.85 o 
   1  10  13       27.38       21.57      6.19 o 
   2  10  13      563.64      717.80    128.97 o 
   3  10  13       70.90       70.34      5.34 o 
   4  10  13      124.29      123.53     44.09 o 
   0   0  14      680.21      619.65     26.66 o 
   1   0  14        1.25        0.72      4.40 o 
   2   0  14     2813.62     2630.48     41.16 o 
   3   0  14     7839.64     7966.65     72.53 o 
   4   0  14     1423.61     1392.91     43.23 o 
   5   0  14      475.65      417.70     17.26 o 
   6   0  14     2271.89     2051.84    174.61 o 
   7   0  14      370.52      332.86     16.66 o 
   8   0  14      750.09      665.84     28.20 o 
   9   0  14       10.44       13.93      6.66 o 
  10   0  14      322.51      309.67     18.63 o 
  11   0  14       76.53       95.64      8.80 o 
  12   0  14      308.10      303.39     15.11 o 
   1   1  14       45.34       41.01      4.09 o 
   2   1  14       38.02       43.17      4.35 o 
   3   1  14     1401.25     1390.26     24.20 o 
   4   1  14      440.99      410.32     12.99 o 
   5   1  14       50.21       44.27      5.26 o 
   6   1  14     2176.33     2028.93     59.51 o 
   7   1  14      359.28      344.16     10.95 o 
   8   1  14     1970.91     1975.92     26.02 o 
   9   1  14        4.89        2.83      4.63 o 
  10   1  14      722.22      692.22     18.89 o 
  11   1  14      212.53      209.87     10.30 o 
  12   1  14      229.31      234.79      9.69 o 
  13   1  14       12.04        8.95      5.97 o 
   0   2  14      396.97      371.41     16.56 o 
   1   2  14     1262.39     1237.10     22.56 o 
   2   2  14      375.11      300.50     12.17 o 
   3   2  14       95.43       89.52      7.22 o 
   4   2  14        9.59       11.40      5.13 o 
   5   2  14       11.90       11.81      5.03 o 
   6   2  14       80.09       60.68      5.23 o 
   7   2  14      136.46      124.53      7.32 o 
   8   2  14     1273.06     1195.61     24.96 o 
   9   2  14      250.91      251.58     13.76 o 
  10   2  14       15.61        9.23      5.34 o 
  11   2  14       47.18       54.24      5.83 o 
  12   2  14      332.31      359.93     11.63 o 
   1   3  14      872.42      843.75     16.78 o 
   2   3  14       33.24       39.29      4.44 o 
   3   3  14       70.93       68.01      6.60 o 
   4   3  14     2036.04     1832.61     30.35 o 
   5   3  14      269.55      221.46     11.14 o 
   6   3  14     2430.91     2387.37     24.05 o 
   7   3  14      867.79      862.84     16.94 o 
   8   3  14     3660.83     3639.08     44.64 o 
   9   3  14       83.04       88.95      7.33 o 
  10   3  14       77.17       85.35      8.86 o 
  11   3  14       50.25       52.43      5.40 o 
  12   3  14      274.71      300.07     11.06 o 
   0   4  14     2358.30     2271.85     46.68 o 
   1   4  14      165.48      138.97      7.69 o 
   2   4  14      243.99      207.09      9.49 o 
   3   4  14      490.99      476.04     15.99 o 
   4   4  14     1988.65     1888.47     26.08 o 
   5   4  14      435.28      420.45     12.72 o 
   6   4  14       44.47       37.50      7.18 o 
   7   4  14      630.30      566.52     16.99 o 
   8   4  14       30.67       31.02      7.89 o 
   9   4  14      190.22      186.59     14.02 o 
  10   4  14      118.62      141.41     11.59 o 
  11   4  14       65.72       75.91      6.44 o 
  12   4  14       62.65       61.02      6.66 o 
   1   5  14      130.17      120.35      7.52 o 
   2   5  14      260.91      246.74      8.54 o 
   3   5  14        1.53       -0.89      3.34 o 
   4   5  14      162.13      142.42      6.32 o 
   5   5  14      175.24      167.83      8.87 o 
   6   5  14      405.23      418.68     13.14 o 
   7   5  14       27.64       21.89      5.40 o 
   8   5  14       95.01       96.91     10.89 o 
   9   5  14        3.08        6.67      5.95 o 
  10   5  14       12.97       20.42      4.68 o 
  11   5  14       66.59       75.00      6.27 o 
   0   6  14      273.62      248.32     16.14 o 
   1   6  14      118.91      117.85      8.32 o 
   2   6  14     1202.63     1174.20     23.95 o 
   3   6  14      412.00      383.57     14.41 o 
   4   6  14      286.18      284.65     12.54 o 
   5   6  14      866.19      936.06     21.72 o 
   6   6  14        3.76        2.27      4.45 o 
   7   6  14        7.95       11.73      4.60 o 
   8   6  14        0.11        1.17      5.95 o 
   9   6  14       43.84       58.12      8.95 o 
  10   6  14      156.10      173.65     10.89 o 
   1   7  14      180.34      190.50      9.07 o 
   2   7  14        2.25        0.97      3.56 o 
   3   7  14       19.78       27.13      4.20 o 
   4   7  14      107.17       97.99      7.70 o 
   5   7  14        2.84        3.12      4.37 o 
   6   7  14      383.64      421.97     13.84 o 
   7   7  14      474.61      481.83     13.86 o 
   8   7  14      148.61      158.82     11.59 o 
   9   7  14       31.82       33.23      5.97 o 
   0   8  14      735.66      753.11     37.81 o 
   1   8  14        1.37        0.59      3.36 o 
   2   8  14        6.21       11.56      3.62 o 
   3   8  14       29.92       23.55      4.07 o 
   4   8  14       43.65       34.40      4.33 o 
   5   8  14        3.16        8.69      3.96 o 
   6   8  14      256.09      260.30      9.78 o 
   7   8  14        3.86        4.79      3.73 o 
   8   8  14      115.01      130.61      8.44 o 
   1   9  14       21.17       26.14      4.21 o 
   2   9  14        4.62        5.34      3.26 o 
   3   9  14       41.27       46.07      4.80 o 
   4   9  14       92.00      116.33      6.98 o 
   5   9  14      163.36      182.43      6.86 o 
   6   9  14       42.17       50.06      5.50 o 
   0  10  14      709.25      752.76    454.18 o 
   1  10  14      279.17      298.49      9.56 o 
   2  10  14       60.82       64.73      5.63 o 
   3  10  14       61.64      -16.91     16.91 o 
   1   1  15     1447.68     1293.84     24.48 o 
   2   1  15       49.88       42.77      4.61 o 
   3   1  15      622.51      558.20     15.21 o 
   4   1  15      238.93      210.54      9.25 o 
   5   1  15        6.01        5.85      3.97 o 
   6   1  15     1343.78     1222.82     32.72 o 
   7   1  15      952.74      935.40     27.16 o 
   8   1  15       79.39       64.28      6.94 o 
   9   1  15       14.91       21.67      5.13 o 
  10   1  15       46.95       46.05      7.07 o 
  11   1  15      203.71      208.19      9.69 o 
  12   1  15      338.30      397.81     13.01 o 
   0   2  15      848.41      769.87     26.79 o 
   1   2  15        0.23       -0.47      3.26 o 
   2   2  15      941.31      907.56     24.59 o 
   3   2  15     4924.86     4760.91     97.55 o 
   4   2  15     1624.69     1562.47     27.70 o 
   5   2  15        3.26        6.78      4.21 o 
   6   2  15      144.23      132.21      7.57 o 
   7   2  15        6.22        7.55      4.01 o 
   8   2  15      615.28      597.13     20.09 o 
   9   2  15      273.94      283.05     13.79 o 
  10   2  15        0.32        0.50      4.90 o 
  11   2  15      112.70      103.09      7.08 o 
  12   2  15       70.94       66.47      5.21 o 
   1   3  15      419.14      381.19     16.35 o 
   2   3  15      168.25      157.06      8.84 o 
   3   3  15       37.20       32.77      5.30 o 
   4   3  15      865.98      808.82     31.11 o 
   5   3  15       66.46       55.07      4.35 o 
   6   3  15       92.97       88.24      5.82 o 
   7   3  15       99.46       94.74      6.81 o 
   8   3  15      437.88      475.78     15.42 o 
   9   3  15      161.46      181.84      9.53 o 
  10   3  15      124.86      127.68      8.91 o 
  11   3  15        1.04        0.86      3.16 o 
  12   3  15        0.44       -1.99      4.22 o 
   0   4  15      605.47      523.62     30.89 o 
   1   4  15      288.39      251.80     12.47 o 
   2   4  15     1715.16     1700.56     26.57 o 
   3   4  15     1475.79     1437.16     21.06 o 
   4   4  15     1092.67      976.54     21.11 o 
   5   4  15      331.26      317.76     12.88 o 
   6   4  15      198.69      196.10     10.28 o 
   7   4  15      237.56      249.44     13.13 o 
   8   4  15       62.10       58.64      9.95 o 
   9   4  15      327.96      355.65     17.85 o 
  10   4  15       22.32       23.98      6.44 o 
  11   4  15      653.12      703.11     23.88 o 
   1   5  15      497.81      468.66     13.23 o 
   2   5  15      235.78      228.18      9.10 o 
   3   5  15       35.34       27.96      5.10 o 
   4   5  15      125.33       97.22      7.65 o 
   5   5  15      235.85      239.23      9.38 o 
   6   5  15      330.26      357.93     13.66 o 
   7   5  15       16.73       19.82      5.51 o 
   8   5  15      169.54      169.65     13.37 o 
   9   5  15      119.34      118.50     10.89 o 
  10   5  15       10.12        9.62      4.02 o 
  11   5  15      985.18     1167.04     33.83 o 
   0   6  15        4.44        0.00      7.46 o 
   1   6  15        9.42        5.44      3.71 o 
   2   6  15      138.47      100.83      8.95 o 
   3   6  15      411.43      415.61     17.21 o 
   4   6  15      815.92      853.07     20.81 o 
   5   6  15       45.18       43.19      5.70 o 
   6   6  15      514.11      525.76     15.74 o 
   7   6  15       10.18        6.50      4.04 o 
   8   6  15        0.00        4.71      5.24 o 
   9   6  15      224.51      236.38     10.31 o 
  10   6  15       70.85       70.52      6.66 o 
   1   7  15     1430.86     1458.34     26.99 o 
   2   7  15       12.00       13.11      4.21 o 
   3   7  15      588.89      613.59     14.90 o 
   4   7  15       17.07       17.22      4.34 o 
   5   7  15       14.11        9.52      3.93 o 
   6   7  15       56.89       65.86      5.94 o 
   7   7  15      110.43      137.19      7.44 o 
   8   7  15       54.07       54.60      7.36 o 
   9   7  15      122.97      108.96      7.74 o 
   0   8  15     1576.25     1610.63     48.25 o 
   1   8  15      544.29      593.63     16.76 o 
   2   8  15       67.93       72.75      5.59 o 
   3   8  15      228.61      227.03      8.71 o 
   4   8  15       19.24       14.12      3.37 o 
   5   8  15      585.92      663.35     15.14 o 
   6   8  15        3.33        1.93      3.30 o 
   7   8  15      246.85      247.68     11.59 o 
   1   9  15       50.97       45.65      4.96 o 
   2   9  15        6.95        6.43      3.16 o 
   3   9  15      161.40      196.31      7.65 o 
   4   9  15        6.11       12.07      3.32 o 
   5   9  15       38.88       42.18      6.96 o 
   0   0  16       10.68        4.97      6.13 o 
   1   0  16      266.95      247.52     16.13 o 
   2   0  16      134.41      117.49      9.30 o 
   3   0  16     3758.25     3543.44     64.17 o 
   4   0  16      983.22      765.55     39.74 o 
   5   0  16      292.70      192.10     20.89 o 
   6   0  16      173.74      157.36     12.16 o 
   7   0  16      709.83      686.35     26.71 o 
   8   0  16        6.93        9.95      8.95 o 
   9   0  16     1249.95     1349.14     35.86 o 
  10   0  16      900.03      847.98     22.01 o 
  11   0  16        8.98        8.54      8.95 o 
  12   0  16      271.23      320.37     18.90 o 
   1   1  16      420.13      366.35     13.59 o 
   2   1  16        8.68        8.25      4.34 o 
   3   1  16      514.93      462.03     21.86 o 
   4   1  16      790.51      709.91     39.08 o 
   5   1  16       20.15       15.59      4.80 o 
   6   1  16        0.70       -1.16      4.31 o 
   7   1  16      158.70      169.51     11.10 o 
   8   1  16        8.65        5.68      5.11 o 
   9   1  16      104.29      100.30      8.99 o 
  10   1  16      137.68      141.03      9.73 o 
  11   1  16      119.28      126.90      9.48 o 
  12   1  16       58.36       57.42      5.34 o 
   0   2  16     2543.24     2491.13    106.95 o 
   1   2  16        5.64        9.47      3.72 o 
   2   2  16        7.01        6.37      3.78 o 
   3   2  16     1079.57      933.23     41.20 o 
   4   2  16      421.49      379.80     13.75 o 
   5   2  16      853.90      807.84     17.83 o 
   6   2  16       79.25       83.05      8.22 o 
   7   2  16      542.49      530.90     18.96 o 
   8   2  16       77.01       75.89      8.18 o 
   9   2  16     1286.33     1327.58     39.31 o 
  10   2  16       31.31       27.95      5.69 o 
  11   2  16       80.33       77.56      5.83 o 
  12   2  16        0.44        2.98      4.97 o 
   1   3  16      454.67      407.28     15.00 o 
   2   3  16       46.02       40.17      4.77 o 
   3   3  16     1232.60     1173.94     20.69 o 
   4   3  16      184.35      181.56      8.89 o 
   5   3  16       47.02       49.49      5.15 o 
   6   3  16      151.06      145.87      7.89 o 
   7   3  16     1211.44     1266.81     24.37 o 
   8   3  16     1005.71     1042.94     21.38 o 
   9   3  16      384.66      389.05     16.19 o 
  10   3  16       34.97       41.45      5.53 o 
  11   3  16       14.65       10.42      3.80 o 
   0   4  16      480.86      418.90     21.47 o 
   1   4  16      411.25      373.56     13.71 o 
   2   4  16       17.13        7.39      3.49 o 
   3   4  16      204.88      221.68      9.78 o 
   4   4  16      506.98      479.02     15.74 o 
   5   4  16      124.40       97.28      8.62 o 
   6   4  16       91.06       79.31      8.00 o 
   7   4  16      379.74      394.99     19.70 o 
   8   4  16      565.65      599.60     23.18 o 
   9   4  16      104.84      109.46     10.55 o 
  10   4  16       43.83       46.89      6.66 o 
  11   4  16      588.12      631.27     33.83 o 
   1   5  16       90.69       72.45      6.65 o 
   2   5  16        0.77        0.90      3.96 o 
   3   5  16       49.65       53.98      6.25 o 
   4   5  16      292.04      285.51     17.23 o 
   5   5  16       36.88       33.40      5.33 o 
   6   5  16      152.80      156.91      9.05 o 
   7   5  16        2.77        4.97      4.96 o 
   8   5  16       80.15       93.94     10.18 o 
   9   5  16        3.71        4.97      4.92 o 
  10   5  16        8.02        6.34      3.22 o 
   0   6  16      515.31      523.33     22.38 o 
   1   6  16        0.68        5.84      3.79 o 
   2   6  16       98.10      104.16      9.15 o 
   3   6  16      832.99      808.24     20.12 o 
   4   6  16      144.84      152.39     10.46 o 
   5   6  16      186.59      185.18      9.69 o 
   6   6  16       49.48       53.08      5.80 o 
   7   6  16     1001.79     1124.95     24.08 o 
   8   6  16        3.14        7.46      4.92 o 
   9   6  16      352.93      404.35     13.27 o 
   1   7  16      683.24      689.94     14.40 o 
   2   7  16      202.91      201.25      9.80 o 
   3   7  16      269.95      255.60     12.61 o 
   4   7  16       27.59       32.30      4.83 o 
   5   7  16      200.09      195.41      9.32 o 
   6   7  16      201.32      222.27      9.19 o 
   7   7  16       26.39       28.70      4.52 o 
   8   7  16        9.01       13.70      4.53 o 
   0   8  16      845.46      857.37     24.91 o 
   1   8  16        3.33        0.69      2.88 o 
   2   8  16        7.67       14.08      3.64 o 
   3   8  16        2.10       -1.05      2.79 o 
   4   8  16      214.13      232.76      9.05 o 
   5   8  16       16.63       17.03      3.53 o 
   6   8  16      403.55      414.46     11.86 o 
   1   9  16      710.46      804.99     16.06 o 
   2   9  16        0.06       -1.52      2.72 o 
   3   9  16      198.58      177.82    104.47 o 
   4   9  16        1.07        0.00      4.97 o 
   1   1  17      262.08      229.00     17.18 o 
   2   1  17      183.24      160.50     14.70 o 
   3   1  17     1660.19     1388.13     92.21 o 
   4   1  17      241.15      208.23     18.78 o 
   5   1  17       11.00        9.95      7.96 o 
   6   1  17       62.42       63.19      7.42 o 
   7   1  17      334.83      305.83     18.63 o 
   8   1  17      398.15      377.08     19.70 o 
   9   1  17      448.50      433.90     16.25 o 
  10   1  17      579.54      625.78     16.66 o 
  11   1  17        0.16        0.63      3.80 o 
   0   2  17     1882.65     1724.00    114.91 o 
   1   2  17       84.84       64.57      8.01 o 
   2   2  17     1052.07      888.34     36.29 o 
   3   2  17      183.81      142.96      7.79 o 
   4   2  17      185.77      155.15     10.59 o 
   5   2  17        5.57        4.22      4.87 o 
   6   2  17       48.40       42.82      8.92 o 
   7   2  17      646.79      638.63     25.67 o 
   8   2  17       79.80       80.17      9.85 o 
   9   2  17       61.32       68.86      7.46 o 
  10   2  17       48.85       52.84      6.11 o 
  11   2  17       81.57       78.46      5.21 o 
   1   3  17       38.81       36.86      6.90 o 
   2   3  17       15.87       22.60      4.83 o 
   3   3  17       90.57       80.18      7.05 o 
   4   3  17      215.41      204.52     10.58 o 
   5   3  17       99.72       95.09      6.16 o 
   6   3  17       28.85       26.77      5.69 o 
   7   3  17      782.58      819.78     22.21 o 
   8   3  17      192.00      210.62     11.49 o 
   9   3  17      102.45      101.50      7.65 o 
  10   3  17       16.26       18.87      4.52 o 
  11   3  17       62.84       55.72      8.95 o 
   0   4  17     1219.44     1190.92     49.75 o 
   1   4  17      206.96      192.96     12.44 o 
   2   4  17     2073.77     2027.82     31.56 o 
   3   4  17      267.50      256.36     13.50 o 
   4   4  17        0.98        1.64      3.79 o 
   5   4  17      179.67      177.68     13.60 o 
   6   4  17      393.01      417.47     16.06 o 
   7   4  17      469.62      486.88     20.74 o 
   8   4  17       84.98       72.45      8.77 o 
   9   4  17       36.65       37.73      6.66 o 
  10   4  17       58.31       51.59      6.66 o 
   1   5  17       24.52       24.27      4.50 o 
   2   5  17      475.00      465.89     21.38 o 
   3   5  17      115.25      107.43     10.75 o 
   4   5  17      499.67      481.69     21.89 o 
   5   5  17      246.11      235.13     13.21 o 
   6   5  17       36.15       32.55      4.94 o 
   7   5  17       53.96       52.63      8.07 o 
   8   5  17      486.74      549.55     19.70 o 
   9   5  17      147.21      168.30     10.18 o 
   0   6  17      310.94      301.85     16.71 o 
   1   6  17      202.13      221.42     12.22 o 
   2   6  17        7.76        8.56      4.68 o 
   3   6  17        4.74        6.83      4.12 o 
   4   6  17      501.32      493.33     14.90 o 
   5   6  17      104.53      111.12      8.80 o 
   6   6  17      433.00      444.14     13.18 o 
   7   6  17       25.95       33.92      6.66 o 
   8   6  17       41.11       41.37      5.95 o 
   1   7  17      211.40      221.91      7.97 o 
   2   7  17       18.37       13.20      3.93 o 
   3   7  17      240.81      241.35     11.80 o 
   4   7  17     1101.38     1220.26     33.18 o 
   5   7  17      888.97      976.77     17.99 o 
   6   7  17        2.67        1.81      3.09 o 
   7   7  17       40.00       54.23      6.33 o 
   0   8  17     2751.88     3197.27     51.24 o 
   1   8  17        6.78        2.50      2.79 o 
   2   8  17      137.14      179.85      7.65 o 
   3   8  17        5.19        4.38      3.61 o 
   4   8  17       91.29      108.71      8.27 o 
   5   8  17       52.48       79.18      5.53 o 
   1   9  17      286.92      307.43     15.92 o 
   2   9  17      127.90      139.29     10.94 o 
   0   0  18      335.78      309.05     51.74 o 
   1   0  18       18.57       14.28      5.60 o 
   2   0  18      490.46      379.56     46.10 o 
   3   0  18     6201.88     5706.16     73.45 o 
   4   0  18     2046.91     1739.12     67.65 o 
   5   0  18      190.89      162.17     17.91 o 
   6   0  18        2.08        0.99      7.96 o 
   7   0  18       22.80       10.94      8.95 o 
   8   0  18        1.09        0.00      8.95 o 
   9   0  18       67.22      100.49     14.92 o 
  10   0  18        5.86        5.89      5.47 o 
  11   0  18        0.25       -6.96      6.96 o 
   1   1  18      745.93      580.29     51.28 o 
   2   1  18      934.54      730.09     46.82 o 
   3   1  18        3.19        7.81      4.73 o 
   4   1  18      380.54      340.52     19.34 o 
   5   1  18      647.40      607.91     25.30 o 
   6   1  18      208.71      188.05     14.77 o 
   7   1  18      174.33      180.52     14.41 o 
   8   1  18       72.29       70.57      9.48 o 
   9   1  18       92.54       90.07      9.85 o 
  10   1  18      550.76      622.32     16.46 o 
  11   1  18      143.82      172.89      9.48 o 
   0   2  18      895.09      813.43    102.48 o 
   1   2  18       29.83       21.92      4.64 o 
   2   2  18      394.13      355.61     16.27 o 
   3   2  18      666.94      610.28     20.85 o 
   4   2  18      119.39      114.18      9.56 o 
   5   2  18       70.23       72.50      9.48 o 
   6   2  18      298.82      312.95     17.93 o 
   7   2  18       76.42       77.71      9.77 o 
   8   2  18      258.30      290.55     16.18 o 
   9   2  18       35.20       49.16      7.36 o 
  10   2  18      145.78      134.52      8.19 o 
   1   3  18       51.84       43.05      8.04 o 
   2   3  18      820.46      748.28     23.35 o 
   3   3  18       17.98       19.62      5.34 o 
   4   3  18      452.62      439.83     19.97 o 
   5   3  18        4.08        0.66      4.60 o 
   6   3  18        3.29        3.48      4.52 o 
   7   3  18        3.14       -0.45      4.38 o 
   8   3  18      471.45      528.65     19.66 o 
   9   3  18       54.46       52.90      5.53 o 
  10   3  18      559.66      642.77     29.35 o 
   0   4  18     1198.29     1077.52     34.12 o 
   1   4  18     1003.64      959.70     33.21 o 
   2   4  18      476.93      467.08     18.18 o 
   3   4  18       96.17       99.77     10.89 o 
   4   4  18        1.26        1.49      5.63 o 
   5   4  18      210.09      220.61     14.31 o 
   6   4  18       79.37       80.59     13.93 o 
   7   4  18       88.59       82.58     12.93 o 
   8   4  18       40.31       57.71      9.95 o 
   9   4  18       59.75       65.66      9.95 o 
  10   4  18       27.20       28.85      6.96 o 
   1   5  18       43.13       39.85      8.07 o 
   2   5  18      167.35      161.99     10.68 o 
   3   5  18       26.02        9.13      5.95 o 
   4   5  18      193.35      204.32     14.02 o 
   5   5  18      316.88      287.04     14.89 o 
   6   5  18      295.82      321.68     27.36 o 
   7   5  18       31.02       36.81      9.95 o 
   8   5  18      442.93      501.57     16.88 o 
   9   5  18       13.63        2.98      4.97 o 
   0   6  18      240.39      202.96     20.89 o 
   1   6  18      455.85      486.70     16.99 o 
   2   6  18     1254.66     1405.02     24.56 o 
   3   6  18       16.05       22.09      4.51 o 
   4   6  18        9.90       11.20      3.79 o 
   5   6  18        0.57        3.43      3.86 o 
   6   6  18      287.69      311.93     14.77 o 
   7   6  18       34.62       34.62      9.45 o 
   8   6  18      122.16      146.25     11.94 o 
   1   7  18       14.86       15.68      4.00 o 
   2   7  18      134.86      138.92      7.55 o 
   3   7  18        0.33        1.31      3.80 o 
   4   7  18       49.44       44.58      5.53 o 
   5   7  18      417.09      451.97     13.19 o 
   6   7  18       88.52       94.37      7.36 o 
   0   8  18        2.45       -0.50      3.52 o 
   1   8  18        5.86        7.60      2.50 o 
   2   8  18      156.10      164.77      7.84 o 
   3   8  18        5.43        6.16      3.36 o 
   4   8  18        1.82        0.33      2.87 o 
   1   1  19      809.69      741.79     27.44 o 
   2   1  19      553.57      459.95     21.78 o 
   3   1  19     1002.78      908.75     30.23 o 
   5   1  19      171.66      150.97     13.31 o 
   6   1  19      391.07      414.78     20.04 o 
   7   1  19      607.79      692.05     24.97 o 
   8   1  19        1.12        0.99      5.97 o 
   9   1  19      415.00      418.41     17.59 o 
  10   1  19        0.58        2.74      3.22 o 
   0   2  19      416.74      371.11     27.86 o 
   1   2  19      469.43      442.82     18.78 o 
   2   2  19        3.83        4.60      4.21 o 
   3   2  19       92.46       73.40      8.00 o 
   4   2  19      130.97      145.26     17.91 o 
   5   2  19      224.12      213.98     15.48 o 
   6   2  19       32.08       30.80      7.36 o 
   7   2  19       70.43       75.82      9.15 o 
   8   2  19        1.83       -0.53      5.24 o 
   9   2  19      377.73      478.62     20.89 o 
  10   2  19       54.13       50.29      6.33 o 
   1   3  19       45.26       41.79     12.93 o 
   2   3  19       14.25       12.93      9.95 o 
   3   3  19       84.12       68.65     13.93 o 
   4   3  19       29.13       17.80      6.66 o 
   5   3  19      123.71      119.05      8.99 o 
   6   3  19       73.51       77.64      9.39 o 
   7   3  19       80.79       65.13      8.07 o 
   8   3  19      174.85      205.13     11.96 o 
   9   3  19       21.07       28.85      6.96 o 
   0   4  19        0.21        8.95      9.95 o 
   1   4  19       17.85       24.38      7.74 o 
   2   4  19      223.13      223.86     22.88 o 
   3   4  19      276.84      266.88     15.29 o 
   4   4  19       46.36       47.88      7.16 o 
   5   4  19       78.69       64.67     12.93 o 
   6   4  19       42.01       52.73     11.94 o 
   7   4  19      323.50      378.07     22.88 o 
   8   4  19      120.21      116.41     11.94 o 
   1   5  19     1038.10     1033.23     31.63 o 
   2   5  19      113.35      103.90      8.63 o 
   3   5  19       50.76       54.06      6.49 o 
   4   5  19      247.10      208.84     10.88 o 
   5   5  19      337.28      356.23     16.88 o 
   6   5  19       37.28       31.78      6.33 o 
   7   5  19        8.66        1.99      5.97 o 
   8   5  19       29.49       25.87      5.97 o 
   0   6  19      102.50       95.51     13.93 o 
   1   6  19      301.81      299.50     11.11 o 
   2   6  19      677.82      688.35     14.72 o 
   3   6  19      457.16      455.73     13.16 o 
   4   6  19        5.58        7.19      3.59 o 
   5   6  19      319.85      325.28     17.84 o 
   6   6  19       25.61       22.02      5.47 o 
   7   6  19      112.61      125.36     10.94 o 
   1   7  19      518.47      585.38     11.98 o 
   2   7  19       46.46       52.50      4.54 o 
   3   7  19      406.18      433.13     12.96 o 
   4   7  19       21.20       18.22      3.80 o 
   5   7  19        0.35       -1.49      3.52 o 
   1   8  19      565.37      619.84     22.88 o 
   2   8  19       56.08       60.69      7.96 o 
   5   0  20      111.17       66.66     14.92 o 
   6   0  20        1.15        0.00      9.95 o 
   7   0  20     1813.30     1904.28     55.72 o 
   8   0  20       21.45       25.87      8.95 o 
   9   0  20      291.33      343.25     20.89 o 
   1   1  20      428.88      400.95     29.85 o 
   5   1  20      462.80      459.54     21.45 o 
   6   1  20     1488.04     1583.36     69.64 o 
   7   1  20      213.66      239.30     14.77 o 
   8   1  20      182.02      213.82     13.00 o 
   9   1  20      138.07      156.62     10.18 o 
   1   2  20        0.55        4.97      7.96 o 
   2   2  20       46.55       46.76     11.94 o 
   3   2  20      122.88      129.34     16.91 o 
   5   2  20       10.42       14.59      6.22 o 
   6   2  20       93.73       88.19      9.85 o 
   7   2  20      717.26      794.46     28.36 o 
   8   2  20      138.54      153.55     10.18 o 
   9   2  20        3.79        4.48      3.52 o 
   1   3  20      274.98      268.63     24.87 o 
   2   3  20        8.02        0.00      8.95 o 
   3   3  20       64.23       71.63     13.93 o 
   4   3  20      262.04      226.76     11.67 o 
   5   3  20        1.00        4.64      4.02 o 
   6   3  20      703.29      776.18     18.76 o 
   7   3  20      101.70      121.84      9.48 o 
   8   3  20      629.34      680.53     25.87 o 
   0   4  20        5.01        4.97      8.95 o 
   1   4  20      755.97      709.01     27.86 o 
   2   4  20      830.99      828.77     39.80 o 
   3   4  20        1.72       10.94      7.96 o 
   4   4  20       43.52       58.70     11.94 o 
   5   4  20      412.55      438.28     18.29 o 
   6   4  20        2.31        8.95      5.97 o 
   7   4  20       18.75       11.94      6.96 o 
   1   5  20        4.72        7.46      5.63 o 
   2   5  20      155.78      151.83     12.30 o 
   3   5  20       46.92       51.28      6.11 o 
   4   5  20      244.96      219.31     10.88 o 
   5   5  20      154.69      165.84      9.19 o 
   6   5  20        0.59        4.48      3.63 o 
   7   5  20       17.76       21.89      5.97 o 
   0   6  20        0.88        6.12      4.53 o 
   1   6  20       12.82       13.04      3.84 o 
   2   6  20      140.19      155.52      6.68 o 
   3   6  20      505.87      552.04     13.10 o 
   4   6  20       30.55       33.51      4.68 o 
   5   6  20      167.59      164.22      7.99 o 
   6   6  20       31.23       46.76      7.96 o 
   1   7  20      955.01     1070.37     16.25 o 
   2   7  20      169.19      170.40      6.50 o 
   3   7  20        1.43        0.00      3.52 o 
   4   7  20        7.55       13.93      5.97 o 
   1   1  21      162.89      148.24     17.91 o 
   5   1  21       13.19        8.46      6.33 o 
   6   1  21      119.86      118.47     10.55 o 
   7   1  21       48.61       57.25      7.74 o 
   8   1  21      388.43      495.47     16.88 o 
   0   2  21     1022.33      962.09     43.78 o 
   1   2  21       70.38       64.67     13.93 o 
   2   2  21     1838.31     1822.70     56.71 o 
   3   2  21       24.81       11.94      7.96 o 
   4   2  21       33.81       24.66      6.66 o 
   5   2  21       22.95       22.88      6.33 o 
   6   2  21       11.59       24.38      6.33 o 
   7   2  21      241.27      266.83     13.00 o 
   8   2  21       14.72        4.97      4.22 o 
   1   3  21       45.55       44.32      8.44 o 
   2   3  21       21.86        6.96      7.96 o 
   3   3  21        3.68        1.49      4.92 o 
   4   3  21      107.85      121.64      8.22 o 
   5   3  21      149.18      161.81      8.80 o 
   6   3  21      552.97      618.64     18.99 o 
   7   3  21       55.24       66.66      8.95 o 
   0   4  21      545.59      555.17     31.84 o 
   1   4  21        9.68        9.36      5.95 o 
   2   4  21     1431.40     1427.35     64.67 o 
   3   4  21      110.97      107.07      9.85 o 
   4   4  21       20.27       20.89      7.96 o 
   5   4  21        6.07        1.54      3.82 o 
   6   4  21      422.35      509.40     22.88 o 
   1   5  21      214.53      186.58     12.66 o 
   2   5  21        8.47        8.16      5.24 o 
   3   5  21       12.60       20.11      4.52 o 
   4   5  21       13.57       17.01      4.90 o 
   5   5  21        0.01       -1.23      3.03 o 
   0   6  21        3.08        0.00      4.22 o 
   1   6  21       10.43        4.73      2.98 o 
   2   6  21      187.14      198.33      7.65 o 
   3   6  21      103.59      124.78      6.89 o 
   4   6  21      315.66      355.14     36.81 o 
   4   0  22       85.27      124.37     15.92 o 
   5   0  22      560.26      604.91     30.84 o 
   6   0  22      375.93      397.97     23.88 o 
   7   0  22      220.79      269.62     17.91 o 
   8   0  22      197.92      233.81     14.92 o 
   1   1  22        0.93        3.98      8.95 o 
   4   1  22      337.31      330.85     16.88 o 
   5   1  22      347.40      338.17     16.52 o 
   6   1  22       16.55       15.98      5.50 o 
   7   1  22        0.30        0.99      4.22 o 
   0   2  22       23.11       15.92      8.95 o 
   1   2  22      322.64      304.50     16.88 o 
   2   2  22       19.04       22.88      8.95 o 
   4   2  22        9.24        0.35      5.97 o 
   5   2  22     1038.08     1107.47     27.08 o 
   6   2  22       10.56       20.47      7.46 o 
   7   2  22      385.65      434.05     14.41 o 
   1   3  22        6.53        6.53      7.46 o 
   2   3  22       30.03       32.53      7.04 o 
   3   3  22      409.76      479.92     14.74 o 
   4   3  22      473.72      543.00     14.91 o 
   5   3  22       52.50       52.73      8.95 o 
   6   3  22       94.36       96.51      9.95 o 
   0   4  22      472.52      440.75     26.86 o 
   1   4  22       30.48       29.86      7.04 o 
   2   4  22        9.25       15.39      5.95 o 
   3   4  22      130.89      148.78     10.55 o 
   4   4  22      317.05      305.03     13.71 o 
   5   4  22       71.17       66.66      6.96 o 
   6   4  22       71.79       65.66      8.95 o 
   1   5  22       23.24       26.30      4.38 o 
   2   5  22       12.23       13.29      3.94 o 
   3   5  22       23.49       23.51      4.19 o 
   4   5  22       33.24       27.97      3.80 o 
   0   6  22       68.35       90.15     10.45 o 
   1   6  22        7.12        4.97      2.64 o 
   2   6  22      233.14      234.23     10.55 o 
   1   1  23      270.33      325.34     21.89 o 
   2   1  23        6.57        0.00      7.96 o 
   3   1  23      395.18      423.67     17.93 o 
   4   1  23      429.94      430.81     17.59 o 
   5   1  23      586.02      607.70     19.34 o 
   6   1  23       21.77       33.51     12.93 o 
   0   2  23      112.34      106.46     13.93 o 
   1   2  23      228.26      213.67     13.37 o 
   2   2  23       32.13       16.42      5.63 o 
   3   2  23       60.63       85.08      7.07 o 
   4   2  23       43.94       46.83      6.96 o 
   5   2  23       34.76       57.77     15.92 o 
   6   2  23      362.92      376.08     18.90 o 
   1   3  23       12.52       12.20      5.24 o 
   2   3  23       82.39       93.06      6.05 o 
   3   3  23       76.01       89.49      6.49 o 
   4   3  23        0.04       -1.94      4.94 o 
   5   3  23        0.22       -2.98      5.97 o 
   0   4  23      522.45      510.40     25.87 o 
   1   4  23       29.77       28.22      5.63 o 
   2   4  23        8.33       10.45      4.22 o 
   3   4  23      361.11      413.89     13.13 o 
   4   4  23      175.68      191.19      9.48 o 
   1   5  23      113.03      122.67      7.47 o 
   2   5  23        4.39        1.66      2.87 o 
   3   0  24        0.13        7.96      6.96 o 
   4   0  24      466.37      392.99     21.89 o 
   5   0  24      227.69      201.97     14.92 o 
   2   1  24      272.67      276.59     18.90 o 
   3   1  24        0.56       -1.99      3.45 o 
   4   1  24       50.42       42.37      5.17 o 
   5   1  24       39.35       27.59      4.92 o 
   0   2  24      258.23      232.81     16.91 o 
   1   2  24        0.37       -1.27      3.82 o 
   2   2  24      213.91      222.89      9.77 o 
   3   2  24       48.62       41.52      6.50 o 
   4   2  24       27.37       33.13      4.10 o 
   1   3  24      314.63      352.74     10.88 o 
   2   3  24       74.09       90.19      5.92 o 
   3   3  24      272.46      302.46     17.91 o 
   0   4  24      694.85      846.68     26.86 o 
   1   4  24       45.20       46.18      5.47 o 
   1   1  25        1.84       10.94      5.97 o 
   2   1  25      126.59      139.59      8.77 o 
   3   1  25        3.16        8.95      5.97 o 
   1   2  25        1.50        3.98      4.97 o 
                                                 
